# Supplementary material for: Characterization of the literature informing health care of transgender and gender-diverse persons: A bibliometric analysis
Source: PLoS One. 2024 Oct 4;19(10):e0309169. doi: 10.1371/journal.pone.0309169 (PMC11452042; doi:10.1371/journal.pone.0309169)
Supplement: S2 File — (XLSX) [file pone.0309169.s002.xlsx]

## Sheet: Master Data Sheet
First Author	Title	Journal	Year	Chapter 1	Chapter 2	Chapter 3	Chapter 4	Chapter 5	Chapter 6	Chapter 7	Chapter 8	Chapter 9	Chapter 10	Chapter 11	Chapter 12	Chapter 13	Chapter 14	Chapter 15	Chapter 16	Chapter 17	Chapter 18	Study Design	Sample Size (n)	Gender Identity	Cisgender	Transgender and Gender Diverse	Not Reported	Age ≤ 12	13 ≤ Age ≤ 17	18 ≤ Age ≤ 29	30 ≤ Age ≤ 50	Age ≥ 51 years	Was Race/Ethnicity Reported?	White	White (n)	Asian or Pacific Islander	Asian or Pacific Islander (n)	Black or African Descent	Black or African Descent (n)	Hispanic or Lantix	Hispanic or Lantix (n)	Indigenous or Aboriginal	Indigenous or Aboriginal (n)	Multiple Races/Ethnicities	Multiple Races/Ethnicities (n)	Other	Other (n)	Not Disclosed or Unknown	Not Disclosed or Unknown (n)
Lauren Abern	Contraception Knowledge in Transgender Individuals: Are we Doing Enough?	Obstetrics & Gynecology	2018	0	0	0	0	0	0	0	0	0	0	0	0	0	0	0	1	0	0	0	120	1		120		0	0	1	0	0	1	1	102	0		0		0		0		0		0		1	18
Christal Achille	Longitudinal impact of gender-affirming endocrine intervention on the mental health and well-being of transgender youths: preliminary results	International Journal of Pediatric Endocrinology	2020	0	0	0	0	0	1	0	0	0	0	0	0	0	0	0	0	0	0	2	50	1		50		1	1	1	0	0	0
Amanda J. Adeleye	Ovarian stimulation for fertility preservation or family building in a cohort of transgender men	Journal of Assisted Reproduction and Genetics	2019	0	0	0	0	1	0	0	0	0	0	0	0	0	0	0	1	0	0	3	26	3	13	13		0	1	1	1	0	1	1	4	1	5	1	4	0		0		0		0		0
Amanda J. Adeleye	Semen Parameters Among Transgender Women With a History of Hormonal Treatment	Urology	2019	0	0	0	0	0	0	0	0	0	0	0	1	0	0	0	1	0	0	3	28	1		28		0	0	1	1	0	1	1	13	1	6	0		1	1	0		0		0		1	8
Madina Agénor	Perceptions of cervical cancer risk and screening among transmasculine individuals: patient and provider perspectives	Culture, Health & Sexuality	2016	0	0	0	0	0	0	0	0	0	0	0	0	0	0	1	0	0	0	6	32	1		32		0	0	1	1	1	1	1	25	0		1	3	1	1	0		1	3	0		0
Cori A. Agarwal	Quality of life improvement after chest wall masculinization in female-to-male transgender patients: A prospective study using the BREAST-Q and Body Uneasiness Test	Journal of Plastic, Reconstructive & Aesthetic Surgery	2018	0	0	0	0	0	0	0	0	0	0	0	0	1	0	0	0	0	0	2	42	1		42		0	0	1	1		1	1	37	1	1	1	1	1	5	0		1	2	1	37	1	1
Rodrigo A. Aguayo-Romero	Gender Affirmation and Body Modification Among Transgender Persons in Bogotá, Colombia	International Journal of Transgenderism	2015	0	1	0	0	0	0	0	0	0	0	0	0	0	0	0	0	0	0	6	25	1		25		0	0	1	1	0	0
Shazia Ahmad	The Response of the Menstrual Cycle to Initiation of Hormonal Therapy in Transgender Men	Transgender Health	2017	0	0	0	0	0	1	0	0	0	0	0	0	0	0	0	0	0	0	3	74	1		74							0
Jill W. Ähs	Proportion of adults in the general population of Stockholm County who want gender-affirming medical treatment	PLOS One	2018	0	0	1	0	0	0	0	0	0	0	0	0	0	0	0	0	0	0	2	1549	4		1549		0	0	1	1	1	0
Tiffiny A. Ainsworth	Quality of life of individuals with and without facial feminization surgery or gender reassignment surgery	Quality of Life Research	2010	0	1	0	0	0	0	0	0	0	0	0	0	1	0	0	0	0	0	0	247	1		247							0
Mateus Morais Aires	Chondrolaryngoplasty in transgender women: Prospective analysis of voice and aesthetic satisfaction	International Journal of Transgender Health	2020	0	1	0	0	0	0	0	0	0	0	0	0	0	0	0	0	0	0	4	15	1		15		0	0	1	1	1	0
Madison Aitken	Evidence for an Altered Sex Ratio in Clinic‐Referred Adolescents with Gender Dysphoria	The Journal of Sexual Medicine	2015	0	0	1	0	0	1	0	0	0	0	0	0	0	0	0	0	0	0	0	748	4		748		0	1	1	0	0	0
Akarin Hiransuthikul	High burden of chlamydia and gonorrhoea in pharyngeal, rectal and urethral sites among Thai transgender women: implications for anatomical site selection for the screening of STI	Sexually Transmitted Infections	2019	0	0	0	0	0	0	0	0	0	0	0	0	0	0	0	0	1	0	2	764	1		764		0	0	1	0	0	1	0		1	764	0		0		0		0		0		0
Sinem Akgul,	Experiences of Gender Minority Youth With the Intrauterine System	Journal of Adolescent Health	2019	0	0	0	0	0	1	0	0	0	0	0	0	0	0	0	0	0	0	3	40	3	20	20		1	1	1	0	0	1	1	28	0		1	8	0		0		1	10	1	40	0
Muhammed Al-Tamimi	The Surgical Techniques and Outcomes of Secondary Phalloplasty After Metoidioplasty in Transgender Men: An International, Multi-Center Case Series	The Journal of Sexual Medicine	2019	0	1	0	0	0	0	0	0	0	0	0	0	0	0	0	0	0	0	3	83	1		83							0
Zoë Aldridge	Long-term effect of gender-affirming hormone treatment on depression and anxiety symptoms in transgender people: A prospective cohort study	Andrology	2020	0	1	0	0	1	0	0	0	0	0	0	1	0	0	0	0	0	1	2	178	1		178		0	1	1	1	1	1	0		0		0		1	94	0		0		1	11	0
Luke R. Allen	Well-being and suicidality among transgender youth after gender-affirming hormones	Clinical Practice in Pediatric Psychology	2019	0	0	0	0	0	1	0	0	0	0	0	1	0	0	0	0	0	0	4	47	1		47		0	1	1	0	0	1	1	39	1	1	1	1	1	3	1	1	1	2	0		0
Anthony N. Almazan	Association Between Gender-Affirming Surgeries and Mental Health Outcomes	JAMA Surgery	2021	0	1	0	0	0	0	0	0	0	0	0	0	0	0	0	0	0	1	0	27715	1		27715		0	0	1	1	1	1	1	16386	1	500	1	583	1	1083	1	245	1	1163	0		0
Talal Alzahrani	Cardiovascular Disease Risk Factors and Myocardial Infarction in the Transgender Population	Circulation: Cardiovascular Quality and Outcomes	2019	0	0	0	0	0	0	0	0	0	0	0	1	0	0	1	0	0	0	0	719929	3	716874	3055				1	1	1	1	1	468274	0		1	82896	1	110999	0		1	10409	1	47351	0
Colt St. Amand	Romantic Relationships of Female-to-Male Trans Men: A Descriptive Study	International Journal of Transgenderism	2013	0	0	0	0	0	0	0	0	0	0	0	1	0	0	0	0	0	0	1	576	1		576		0	0	1	1	1	1	1	482	0		0		0		0		0		0		1	94
Hadar Amir	Fertility preservation rates among transgender women compared with transgender men receiving comprehensive fertility counselling	Reproductive BioMedicine Online	2020	0	0	0	0	1	0	0	0	0	0	0	0	0	0	0	0	0	0	3	112	1		112		0	1	1	1	0	0
Anna Lisa Amodeo	Adult Attachment and Transgender Identity in the Italian Context: Clinical Implications and Suggestions for Further Research	International Journal of Transgenderism	2015	0	0	0	0	0	0	0	0	0	0	0	0	0	0	0	0	0	1	0	48	1		48		0	0	1	1	1	1	1	48	0		0		0		0		0		0		0
Amy E. Green	Self-Reported Conversion Efforts and Suicidality Among US LGBTQ Youths and Young Adults, 2018	American Journal of Public Health	2020	0	0	0	0	0	1	0	0	0	0	0	0	0	0	0	0	0	0	0	25791	10			25791	0	1	1	0	0	1	1	18611	1	807	1	681	1	3686	1	172	1	1834	0		0
Takanobu Anai	Risk of irregular menstrual cycles and low peak bone mass during early adulthood associated with age at menarche	Pediatrics International	2001	0	0	0	0	0	0	0	0	0	0	0	1	0	0	0	0	0	0	0	180	0			180	0	0	1	0	0	0
Jennifer A. Anderson	Pitch Elevation in Trangendered Patients: Anterior Glottic Web Formation Assisted by Temporary Injection Augmentation	Journal of Voice	2014	0	0	0	0	0	0	0	0	0	0	0	0	0	1	0	0	0	0	3	10	1		10		0	0	1	1	1	0
Jack Andrzejewski	Perspectives of Transgender Youth on Parental Support: Qualitative Findings From the Resilience and Transgender Youth Study	Health Education and Behaviour	2021	0	0	0	0	0	1	0	0	0	0	0	0	0	0	0	0	0	0	6	33	1		33		0	1	1	0	0	1	1	13	0		1	18	0		0		1	2	0		0
Annastasia Ediati	Social stigmatisation in late identified patients with disorders of sex development in Indonesia	BMJ Paediatrics Open	2017	0	0	0	0	0	0	0	0	0	1	0	0	0	0	0	0	0	0	0	34	0			34	1	1	1	1	1	1	0		1	31	0		0		0		0		1	3	0
Ana Antun	Longitudinal Changes in Hematologic Parameters Among Transgender People Receiving Hormone Therapy	Journal of the Endocrine Society	2020	0	0	0	0	0	0	0	0	0	0	0	1	0	0	0	0	0	0	2	9938	3	8955	983		0	0	1	1	1	1	1	6069	1	932	1	1010	1	1672	0		0		0		1	255
Annalisa Anzani	“I Use All the Parts I’m Given”: A Qualitative Investigation of Trans Masculine and Nonbinary Individuals’ Use of Body during Sex	International Journal of Sexual Health	2020	0	0	0	0	0	0	0	0	0	0	0	0	0	0	0	0	1	0	6	361	1		361		0	0	1	1	1	1	1	277	1	12	1	6	1	18	1	3	1	23	0		1	25
Gemma Applegarth	The lived experience of transgender people of talking therapies	International Journal of Transgenderism	2016	0	0	0	0	0	0	0	0	0	0	0	0	0	0	0	0	0	1	6	6	1		6		0	0	0	1	0	0
Inés Arístegui	Impact of the Gender Identity Law in Argentinean transgender women	International Journal of Transgenderism	2017	0	1	0	0	0	0	0	0	0	0	0	0	0	0	0	0	0	0	6	20	1		20		0	0	1	1	1	1	0		0		0		1	20	0		0		0		0
Jon Arcelus	Risk Factors for Non-Suicidal Self-Injury Among Trans Youth	The Journal of Sexual Medicine	2016	0	0	0	0	1	0	0	0	0	0	0	1	0	0	0	0	0	1	0	268	1		268		0	1	1	0	0	1	1	241	1	5	1	9	0		0		0		1	13	0
Gabriela M. Armuand	Desire for children, difficulties achieving a pregnancy, and infertility distress 3 to 7 years after cancer diagnosis	Support Care Cancer	2014	0	0	0	0	0	1	0	0	0	0	0	0	0	0	0	0	0	0	0	484	0			484	0	0	1	1	0	0
Gabriela M. Armuand	Transgender men's experiences of fertility preservation: a qualitative study	Human Reproduction	2016	0	0	0	0	0	0	0	0	0	0	0	0	0	0	0	1	0	0	6	15	1		15		0	0	1	1	0	0
Marijn Arnoldussen	Correction to: Re-evaluation of the Dutch approach: are recently referred transgender youth different compared to earlier referrals?	European Child & Adolescent Psychiatry	2020	0	0	0	0	0	1	0	0	0	0	0	0	0	0	0	0	0	0	2	1072	1		1072		1	1	1	0	0	0
Matthias K. Auer	Desire to Have Children Among Transgender People in Germany: A Cross-Sectional Multi-Center Study	The Journal of Sexual Medicine	2018	0	0	0	0	1	0	0	0	0	0	0	0	0	0	0	1	0	0	0	189	1		189							0
Ashley Austin	The Impact of Social Connectedness and Internalized Transphobic Stigma on Self-Esteem Among Transgender and Gender Non-Conforming Adults	Journal of Homosexuality	2017	0	0	0	0	1	0	0	0	0	0	0	0	0	0	0	0	0	0	0	65	1		65		0	0	1	1	1	1	1	48	0		0		0		0		0		0		1	17
Sunday Azagba	Cigarette, smokeless tobacco, and alcohol use among transgender adults in the United States	International Journal of Drug Policy	2019	0	0	0	0	0	0	0	0	0	0	0	0	0	0	1	0	0	0	0	720020	3	716957	3063		0	0	1	1	1	1	1	464843	0		1	82181	1	114612	0		0		1	58384	0
David Azul	Gender-related aspects of transmasculine people's vocal situations: insights from a qualitative content analysis of interview transcripts	International Journal of Language & Communication Disorders	2016	0	0	0	0	0	0	0	0	0	0	0	0	0	1	0	0	0	0	6	14	1		14		0	0	1	1	0	0
David Azul	Do Transmasculine Speakers Present With Gender-Related Voice Problems? Insights From a Participant-Centered Mixed-Methods Study	Journal of Speech, Language, and Hearing Research	2017	0	0	0	0	0	0	0	0	0	0	0	0	0	1	0	0	0	0	7	35	3	21	14		0	0	1	1	0	0
Koray Başar	Resilience in Individuals with Gender Dysphoria: Association with Perceived Social Support and Discrimination	Turkish Journal of Psychiatry	2016	0	0	0	0	0	0	0	0	0	0	0	0	0	0	0	0	0	1	0	116	1		116		0	1	1	1	1	0
Koray Başar	Perceived Discrimination, Social Support, and Quality of Life in Gender Dysphoria	The Journal of Sexual Medicine	2016	0	0	0	0	0	0	0	0	0	0	0	0	0	0	0	0	0	1	0	4	1		4		0	0	1	1	0	0
Thalaivirithan Margabandu Balakrishnan	Retrospective Study of Prosthetic Augmentation Mammoplasty in Transwomen	Indian Journal of Plastic Surgery	2020	0	1	0	0	0	0	0	0	0	0	0	0	0	0	0	0	0	0	3	42	1		42		0	0	1	1	0	0
Samantha Banbury	Coercive Sexual Behaviour in British Prisons as Reported by Adult Ex-Prisoners	The Howard Journal	2004	0	0	0	0	0	0	0	0	0	0	1	0	0	0	0	0	0	0	7	408	0			408	0	0	1	1	1	1	1	320	1	4	1	54	0		0		1	20	1	3	1	7
Katherine Banks	Blood Pressure Effects of Gender-Affirming Hormone Therapy in Transgender and Gender-Diverse Adults	Hypertension	2021	0	0	0	0	0	0	0	0	0	0	0	1	0	0	1	0	0	0	3	470	1		470		0	0	1	1	1	1	1	302	1	8	1	85	1	66	0		0		1	377	1	102
Emily Bariol	Demographic and Psychosocial Factors Associated With Psychological Distress and Resilience Among Transgender Individuals	American Journal of Public Health	2015	0	0	0	0	0	0	0	0	0	0	0	0	0	0	0	0	0	1	0	169	1		169		0	0	1	1	1	0
Helen Barker	Are the Criteria for the ‘Real-Life Experience’ (RLE) Stage of Assessment for GID Useful to Patients and Clinicians?	International Journal of Transgenderism	2008	0	0	0	0	1	0	0	0	0	0	0	0	0	0	0	0	0	0	6	19	1		19							0
Clare Bartholomaeus	Transgender and non-binary Australians’ experiences with healthcare professionals in relation to fertility preservation	Culture, Health & Sexuality	2019	0	0	0	0	0	0	0	0	0	0	0	0	0	0	0	1	0	0	6	295	1		295		0	0	1	1	1	1	0		0		0		0		0		0		1	295	0
Clare Bartholomaeus	Expanding and improving trans affirming care in Australia: experiences with healthcare professionals among transgender young people and their parents	Health Sociology Review	2020	0	0	0	0	0	0	1	0	0	0	0	0	0	0	0	0	0	0	6	10	1		10		1	1	0	0	0	1	0		0		0		0		0		0		1	10	0
Greta R. Bauer	“I Don't Think This Is Theoretical; This Is Our Lives”: How Erasure Impacts Health Care for Transgender People	Journal of the Association of Nurses in AIDS Care	2009	0	0	0	0	0	0	0	0	0	0	0	0	0	0	0	0	1	0	6	85	1		85				1	1	1	0
Greta R. Bauer	Reported Emergency Department Avoidance, Use, and Experiences of Transgender Persons in Ontario, Canada: Results From a Respondent-Driven Sampling Survey	Annals of Emergency Medicine	2014	0	0	0	1	0	0	0	0	0	0	0	0	0	0	1	0	0	0	0	408	1		408		0	1	1	1	1	1	1	318	0		0		0		1	24	0		1	66	0
Greta R. Bauer	Intervenable factors associated with suicide risk in transgender persons: a respondent driven sampling study in Ontario, Canada	BMC Public Health	2015	0	1	0	0	0	0	0	0	0	0	0	1	0	0	0	0	0	1	0	380	1		380							1	1	294	0		0		0		1	25	0		1	61	0
Greta R. Bauer	Transgender Youth Referred to Clinics for Gender-Affirming Medical Care in Canada	Pediatrics	2021	0	0	0	0	0	1	0	0	0	0	0	0	0	0	0	0	0	0	2	174	1		174		1	1	0	0	0	1	1	128	0		0		0		1	34	0		1	10	0
Greta R. Bauer	Do Clinical Data from Transgender Adolescents Support the Phenomenon of “Rapid Onset Gender Dysphoria”?	The Journal of Pediatrics	2022	0	0	0	0	0	1	0	0	0	0	0	0	0	0	0	0	0	0	0	173	4		173		1	1	0	0	0	1	1	119	0		0		0		1	33	0		1	10	0
Lauren B. Beach	Prevalence of Self-Reported Diabetes by Sexual Orientation: Results from the 2014 Behavioral Risk Factor Surveillance System	LGBT Health	2018	0	0	0	0	0	0	0	0	0	0	0	0	0	0	1	0	0	0	0	60689	10			60689	0	0	1	1	1	1	1	49730	0		1	3550	1	2091	0		1	4413	0		1	905
Tracy A. Becerra-Culqui	Mental Health of Transgender and Gender Nonconforming Youth Compared With Their Peers	Pediatrics	2018	0	0	0	0	0	0	0	0	0	0	0	1	0	0	0	0	0	0	0	27633	3	26300	1333		1	1	0	0	0	1	1	13238	1	2024	1	2282	1	7972	0		0		1	2117	0
Inga Becker	A Cross-Sectional Multicenter Study of Multidimensional Body Image in Adolescents and Adults with Gender Dysphoria Before and After Transition-Related Medical Interventions	Archives of Sexual Behavior	2018	0	0	0	0	1	1	0	0	0	0	0	0	0	0	0	0	0	0	0	202	4		202		0	1	1	1	1	0
Inga Becker-Helby	Psychosocial health in adolescents and young adults with gender dysphoria before and after gender-affirming medical interventions: a descriptive study from the Hamburg Gender Identity Service	European Child & Adolescent Psychiatry	2019	0	0	0	0	0	1	0	0	0	0	0	0	0	0	0	0	0	0	2	100	4		100		0	0	1	0	0	0
Titia F. Beek	Partial Treatment Requests and Underlying Motives of Applicants for Gender Affirming Interventions	International Society for Sexual Medicine	2015	0	0	0	0	0	0	0	1	0	0	0	1	1	0	0	0	0	0	0	386	4		386		0	0	1	1	1	0
Raúl J. Bellinga	Technical and Clinical Considerations for Facial Feminization Surgery With Rhinoplasty and Related Procedures	JAMA Facial Plastic Surgery	2017	0	0	0	0	0	0	0	0	0	0	0	0	1	0	0	0	0	0	0	200	1		200		0	0	1	1	1	0
Elena Bennecke	Early Genital Surgery in Disorders/Differences of Sex Development: Patients’ Perspectives	Archives of Sexual Behavior	2023	0	0	0	0	0	0	0	0	0	1	0	0	0	0	0	0	0	0	0	415	0			415						0
Silvano Bertelloni	Final height, gonadal function and bone mineral density of adolescent males with central precocious puberty after therapy with gonadotropin-releasing hormone analogues	European Journal of Pediatrics	2000	0	0	0	0	0	0	0	0	0	0	0	0	0	0	0	1	0	0	0	9	0			9	0	1	0	0	0	0
Chloé Bertin	Illicit massive silicone injections always induce chronic and definitive silicone blood diffusion with dermatologic complications	Medicine	2018	0	1	0	0	0	0	0	0	0	0	0	0	0	0	0	0	0	0	0	77	1		77							0
Baptiste Bertrand	Chirurgie mammaire de réassignation vers le sexe masculin : étude rétrospective de la satisfaction des patients transsexuels après mastectomie	Annales de Chirurgie Plastique Esthétique	2017	0	1	0	0	0	0	0	0	0	0	0	0	1	0	0	0	0	0	0	16	1		16							0
Shamayeta Bhattacharya	Studying physical and mental health status among hijra, kothi and transgender community in Kolkata, India	Social Science & Medicine	2020	0	1	0	0	0	0	0	0	0	0	0	0	0	0	0	0	0	0	0	98	1		98		0	0	1	1	1	0
Jason R. Bisson	Prolactin Levels Do Not Rise Among Transgender Women Treated With Estradiol and Spironolactone	Endocrine Practice	2018	0	0	0	0	0	0	0	0	0	0	0	1	0	0	0	0	0	0	3	98	1		98		0	0	1	1		0
John R. Blosnich	Prevalence of Gender Identity Disorder and Suicide Risk Among Transgender Veterans Utilizing Veterans Health Administration Care	Research and Practice	2013	0	0	1	0	0	0	0	0	0	0	0	0	0	0	0	0	0	0	0	1326	1		1326							0
Birgit Borgström	A prospective study on the long-term outcome of prepubertal and pubertal boys undergoing testicular biopsy for fertility preservation prior to hematologic stem cell transplantation	Pediatric Blood & Cancer	2020	0	0	0	0	0	0	0	0	0	0	0	0	0	0	0	1	0	0	2	20	0			20	1	1	0	0	0	0
Mark-Bram Bouman	Patient-Reported Esthetic and Functional Outcomes of Primary Total Laparoscopic Intestinal Vaginoplasty in Transgender Women With Penoscrotal Hypoplasia	The Journal of Sexual Medicine	2016	0	0	0	0	0	1	0	0	0	0	0	1	1	0	0	0	0	0	0	31	1		31		0	0	1	1	0	0
Walter Pierre Bouman	Predictors of psychological well-being among treatment seeking transgender individuals	Sexual and Relationship Therapy	2016	0	0	0	0	0	0	0	0	0	0	0	0	0	0	0	0	0	1	0	208	3	104	104		0	0	1	1	1	1	1	192	1	3	1	1	0		0		0		1	12	0
Walter Pierre Bouman	Transgender and anxiety: A comparative study between transgender people and the general population	International Journal of Transgenderism	2017	0	0	1	0	1	0	0	0	0	0	0	1	0	0	0	0	0	1	0	913	1		913		0	1	1	1	1	0
Jessamyn Bowling	Influences of health care access on resilience building among transgender and gender non-binary individuals	International Journal of Transgenderism	2019	0	0	0	0	0	0	0	1	0	0	0	0	0	0	0	0	0	0	6	21	1		21		0	0	1	1	1	1	1	15	0		1	3	1	2	0		1	1	0		0
Richard Bränström	Country-level structural stigma, identity concealment, and day-to-day discrimination as determinants of transgender people’s life satisfaction	Social Psychiatry and Psychiatric Epidemiology	2021	0	0	0	0	1	0	0	0	0	0	0	0	0	0	0	0	0	1	0	6771	1		6771		0	0	1	1	1	1	0		0		0		0		0		0		1	466	1	6305
Richard Bränström	Transgender-based disparities in suicidality: A population-based study of key predictions from four theoretical models	Suicide and Life-Threatening Behavior	2021	0	1	0	0	0	0	0	0	0	0	0	0	0	0	0	0	0	0	0	105290	3	104757	533		0	1	1	1	1	0
Judith Bradford	Experiences of Transgender-Related Discrimination and Implications for Health: Results From the Virginia Transgender Health Initiative Study	Research and Practice	2013	1	1	1	1	1	0	0	0	0	0	0	0	0	0	0	0	0	0	0	350	1		350							1	1	216	0		1	88	0		0		0		1	46	0
Nova J. Bradford	Creating gender: A thematic analysis of genderqueer narratives	International Journal of Transgenderism	2018	0	0	0	0	0	0	0	1	0	0	0	0	0	0	0	0	0	0	6	25	1		25		0	1	1	0	0	1	1	16	1	2	1	1	1	2	1	1	0		1	3	0
Hayley Braun	Moderate-to-Severe Acne and Mental Health Symptoms in Transmasculine Persons Who Have Received Testosterone	JAMA Dermatology	2021	0	0	0	0	0	0	0	0	0	0	0	1	0	0	0	0	0	0	1	696	1		696		0	0	1	1	1	1	1	167	1	21	1	11	1	51	0		0		1	33	1	413
Michelle A. Brett	Eunuchs in Contemporary Society: Expectations, Consequences, and Adjustments to Castration (Part II)	The Journal of Sexual Medicine	2007	0	0	0	0	0	0	0	1	1	0	0	0	0	0	0	0	0	0	0	92	6			92						0
Tessa Brik	Use of Fertility Preservation Among a Cohort of Transgirls in the Netherlands	Journal of Adolescent Health	2019	0	0	0	0	0	1	0	0	0	0	0	0	0	0	0	1	0	0	3	35	1		35							1	1	25	0		0		0		0		0		1	10	0
Melissa Brown	Pitch change in male-to-female transsexuals: has phonosurgery a role to play?	International Journal of Language & Communication Disorders	2000	0	0	0	0	0	0	0	0	0	0	0	0	0	1	0	0	0	0	2	14	1		14		0	0	1	1	1	0
George R. Brown	Health Care Policies Addressing Transgender Inmates in Prison Systems in the United States	Journal of Correctional Health Care	2009	0	0	0	0	0	0	0	0	0	0	1	0	0	0	0	0	0	0	6	46	1		46							0
George R. Brown	Autocastration and Autopenectomy as Surgical Self-Treatment in Incarcerated Persons with Gender Identity Disorder	International Journal of Transgenderism	2010	0	0	0	0	0	0	0	0	0	0	1	0	0	0	0	0	0	0	6	4	4		4		0	0	1	1	1	1	1	2	0		0		0		0		0		0		1	2
George R. Brown	Health Correlates of Criminal Justice Involvement in 4,793 Transgender Veterans	LGBT Health	2015	0	0	0	0	0	0	0	0	0	0	1	0	1	0	1	0	0	0	5	4793	1		4793							1	1	3865	0		1	361	1	184	0		0		1	215	1	14
George Richard Brown	Mental Health and Medical Health Disparities in 5135 Transgender Veterans Receiving Healthcare in the Veterans Health Administration: A Case–Control Study	LGBT Health	2015	0	0	0	0	1	0	0	0	0	0	0	0	0	0	0	0	0	0	5	20540	3	15405	5135							1	1	16480	1	333	1	1548	1	736	1	209	1	342	0		1	892
Sarah K. Brown	Addition of Wendler Glottoplasty to Voice Therapy Improves Trans Female Voice Outcomes	The Laryngoscope	2021	0	0	0	0	0	0	0	0	0	0	0	0	0	1	0	0	0	0	3	48	1		48							0
Stacey M. Brumbaugh-Johnson	Coming Out as Transgender: Navigating the Social Implications of a Transgender Identity	Journal of Homosexuality	2018	0	0	0	0	1	0	0	0	0	0	0	0	0	0	0	0	0	0	6	20	1		20		0	0	1	1	1	1	1	17	0		0		0		1	2	1	1	0		0
Lawrence Bryant	Tobacco control recommendations identified by LGBT Atlantans in a community-based participatory research project	Progress in Community Health Partnerships: Research, Education, and Action	2014	0	0	0	0	0	0	0	0	0	0	0	0	0	0	0	0	0	1	6	37	10			37	0	0	1	1	1	1	1	21	0		1	16	0		0		0		0		0
Francisco O. Buchting	Transgender Use of Cigarettes, Cigars, and E-Cigarettes in a National Study	American Journal of Preventive Medicine	2017	0	0	0	0	0	0	0	0	0	0	0	0	0	0	1	0	0	0	0	17332	3	17164	168		0	0	1	1	1	1	1	13792	0		1	1289	1	1232	0		0		1	1019	0
Stephanie L. Budge	Anxiety and depression in transgender individuals: The roles of transition status, loss, social support, and coping	Journal of Consulting and Clinical Psychology	2013	0	0	0	0	1	0	0	0	0	0	0	0	0	0	0	0	0	1	0	351	1		351		0	0	1	1	1	0
Stephanie L. Budge	Longitudinal effects of psychotherapy with transgender and nonbinary clients: A randomized controlled pilot trial	Psychotherapy	2021	0	0	0	0	0	0	0	0	0	0	0	0	0	0	0	0	0	1	1	20	1		20							1	1	16	0		0		0		0		1	3	0		1	1
Charlotte Bultynck	Thyroplasty Type III to Lower the Vocal Pitch in Trans Men	Otolaryngology–Head and Neck Surgery	2020	0	0	0	0	0	0	0	0	0	0	0	0	0	1	0	0	0	0	2	8	1		8		0	0	1	1		0
Marlon E. Buncamper	Aesthetic and Functional Outcomes of Neovaginoplasty Using Penile Skin in Male to Female Transsexuals	The Journal of Sexual Medicine	2015	0	0	0	0	0	0	0	0	0	0	0	0	1	0	0	0	0	0	3	49	1		49							0
Marlon E. Buncamper	Surgical Outcome after Penile Inversion Vaginoplasty: A Retrospective Study of 475 Transgender Women	Cosmetic	2016	0	1	0	0	0	0	0	0	0	0	0	0	1	0	0	0	0	0	3	475	1		475		0	0	1	1	1	0
Marlon E. Buncamper	Penile Inversion Vaginoplasty with or without Additional Full-Thickness Skin Graft: To Graft or Not to Graft?	Plastic and Reconstructive Surgery	2017	0	0	0	0	0	0	0	0	0	0	0	0	1	0	0	0	0	0	2	100	1		100		0	0	1	1	1	0
Sara. L. Bungener	Sexual Experiences of Young Transgender Persons During and After Gender-Affirmative Treatment	Pediatrics	2020	0	0	0	0	0	1	0	0	0	0	0	0	0	0	0	0	1	0	4	113	1		113		1	1	1	0	0	0
Aisa Burgwal	Health disparities between binary and non binary trans people: A community-driven survey	International Journal of Transgenderism	2019	0	0	0	0	0	0	0	1	0	0	0	0	0	0	0	0	0	0	0	853	1		853							0
Aisa Burgwal	Trans and gender diverse people’s experiences and evaluations with general and trans-specific healthcare services: a cross-sectional survey	International Journal of Impotence Research	2021	0	0	0	0	0	0	0	1	0	0	0	0	0	0	0	0	0	0	0	1170	1		1170							0
Theodore R. Burnes	The experiences of transgender survivors of trauma who undergo social and medical transition	Traumatology	206	0	0	0	0	0	1	0	0	0	0	0	0	0	0	0	0	1	0	6	14	1		14		0	0	1	1	1	1	1	8	1	2	1	1	1	1	0		1	2	0		0
Stephen J. Greene	Efficacy and Safety of Spironolactone in Acute Heart Failure: The ATHENA-HF Randomized Clinical Trial	Canadian Journal of Cardiology	2019	0	0	0	0	0	0	0	0	1	0	0	0	0	0	0	0	0	0	1	360	0			360						0
Xiang Cai	Benefit of Gender-Affirming Medical Treatment for Transgender Elders: Later-Life Alignment of Mind and Body	LGBT Health	2018	0	0	0	0	0	0	0	0	0	0	0	0	0	0	1	0	0	0	0	2420	1		2420		0	0	1	1	1	1	1	2001	0		1	154	1	165	0		0		1	170	0
Nina Callens	Recalled and current gender role behavior, gender identity and sexual orientation in adults with Disorders/Differences of Sex Development	Hormones and Behaviour	2016	0	0	0	0	0	0	0	0	0	1	0	0	0	0	0	0	0	0	7	248	3	125	123		0	1	1	1	1	1	1	193	1	7	1	19	0		0		1	13	0		1	16
Nina Callens	Young Voices: Sexual Health and Transition Care Needs in Adolescents with Intersex/Differences of Sex Development—A Pilot Study	Journal of Pediatric & Adolescent Gynecology	2021	0	0	0	0	0	0	0	0	0	1	0	0	0	0	0	0	0	0	7	18	5			18	0	1	1	0	0	1	1	17	0		0		0		0		0		0		0
Andre Camirand	Breast Augmentation: Compression—A Very Important Factor in Preventing Capsular Contracture	Cosmetic	1999	0	0	0	0	0	0	0	1	0	0	0	0	0	0	0	0	0	0	2	830	0			830						0
Joseph K. Canner	Temporal Trends in Gender-Affirming Surgery Among Transgender Patients in the United States	JAMA Surgery	2018	0	0	0	0	0	0	0	0	0	0	0	0	1	0	0	0	0	0	2	37827	1		37827							1	1	21588	1	576	1	5415	1	2414	1	188	0		1	1248	1	6398
Luis Capitán	Facial Feminization Surgery: The Forehead. Surgical Techniques and Analysis of Results	Plastic and Reconstructive Surgery	2014	0	0	0	0	0	0	0	0	0	0	0	0	1	0	0	0	0	0	2	214	4		214		0	0	1	1	1	0
Luis Capitán	Facial Feminization Surgery: Simultaneous Hair Transplant during Forehead Reconstruction	Plastic and Reconstructive Surgery	2017	0	0	0	0	0	0	0	0	0	0	0	0	1	0	0	0	0	0	0	65	1		65		0	0	1	1	1	0
Dhiordan Cardoso da Silva	WHOQOL-100 Before and After Sex Reassignment Surgery in Brazilian Male-to-Female Transsexual Individuals	The Journal of Sexual Medicine	2016	0	1	0	0	0	0	0	0	0	0	0	0	1	0	0	0	0	0	2	47	1		47		0	1	1	1	1	0
Lisa Carew	The Effectiveness of Oral Resonance Therapy on the Perception of Femininity of Voice in Male-to-Female Transsexuals	Journal of Voice	2007	0	0	0	0	0	0	0	0	0	0	0	0	0	1	0	0	0	0	2	10	1		10		0	0	1	1	1	0
Polly Carmichael	Short-term outcomes of pubertal suppression in a selected cohort of 12 to 15 year old young people with persistent gender dysphoria in the UK	PLOS One	2021	0	0	0	0	0	1	0	0	0	0	0	0	0	0	0	0	0	0	2	44	4		44		0	1	0	0	0	1	1	39	1	1	1	2	0		0		1	2	0		0
William T. Carpenter	Decisional capacity for informed consent in schizophrenia research	JAMA Psychiatry	2000	0	0	0	0	1	0	0	0	0	0	0	0	0	0	0	0	0	1	4	54	0			54						1	1	40	0		0		0		0		0		1	14	0
Christopher S. Carpente	Transgender Status, Gender Identity, and Socioeconomic Outcomes in the United States	ILR Review	2020	0	0	0	0	0	0	0	0	0	0	0	0	0	0	1	0	0	0	0	463756	3	461606	2150		0	0	1	1	1	0
Lacretia Carroll	Living with an invisible illness: a qualitative study exploring the lived experiences of female children with congenital adrenal hyperplasia	Quality of Life Research	2020	0	0	0	0	0	0	0	0	0	1	0	0	0	0	0	0	0	0	6	20	0			20	1	1	1	0	0	1	1	16	0		1	2	0		1	1	0		1	1	0
Colleen Cartwright	End-of-life care for gay, lesbian, bisexual and transgender people	Culture, Health & Sexuality	2012	0	0	0	0	0	0	0	0	0	0	1	0	0	0	0	0	0	0	6	6	10			6						0
Juan C. Casado	Voice feminization in male-to-female transgendered clients after Wendler’s glottoplasty with vs. without voice therapy support	European Archives of Oto-Rhino-Laryngology	2017	0	0	0	0	0	0	0	0	0	0	0	0	0	1	0	0	0	0	3	18	1		18		0	0	0	1	1	0
Elena Castellano	Quality of life and hormones after sex reassignment surgery	Journal of Endocrinological Investigation	2015	0	0	0	0	0	0	0	0	0	0	0	0	1	0	0	0	0	0	0	60	1		60		0	0	1	1	1	0
Elizabeth Cauffman	(Im)maturity of judgment in adolescence: why adolescents may be less culpable than adults	Behavioral Sciences & the Law	2000	0	0	0	0	0	0	0	0	0	0	0	0	0	0	0	1	0	0	0	1015	0			1015	1	1	1	1	0	1	1	610	1	65	1	241	1	29	0		0		1	70	0
Sara B. Chadwick	When Orgasms Do Not Equal Pleasure: Accounts of “Bad” Orgasm Experiences During Consensual Sexual Encounters	Archives of Sexual Behavior	2019	0	0	0	0	0	0	0	0	0	0	0	0	0	0	0	0	1	0	7	115	1		115		0	0	1	1	1	0
Kelly J. Chan	Exogenous testosterone does not induce or exacerbate the metabolic features associated with PCOS among transgender men	Endocrine Practice	2018	0	0	0	0	0	0	0	0	0	1	0	1	0	0	1	0	0	0	3	34	1		34		0	0	1	1	1	0
Panicha Chantrapanichkul	Serum Hormone Concentrations in Transgender Individuals Receiving Gender-Affirming Hormone Therapy: A Longitudinal Retrospective Cohort Study	Endocrine Practice	2021	0	0	0	0	0	0	0	0	0	0	0	1	0	0	0	0	0	0	1	196	1		196				1	1	1	1	1	117	0		1	38	0		0		0		1	40	1	1
Rosie Charter	The transgender parent: Experiences and constructions of pregnancy and parenthood for transgender men in Australia	International Journal of Transgenderism	2018	0	0	0	0	0	0	0	0	0	0	0	0	0	0	0	1	0	0	7	25	1		25		0	0	1	1	1	0
Melinda Chen	Characteristics of Referrals for Gender Dysphoria Over a 13-Year Period	Journal of Adolescent Health	2016	0	0	0	0	0	0	0	0	0	0	0	0	1	0	0	0	0	0	3	38	1		38							1	1	30	1	2	1	2	0		0		1	2	1	2	0
Diane Chen	Fertility Preservation for Transgender Adolescents	Journal of Adolescent Health	2017	0	0	0	0	0	0	0	0	0	0	0	0	0	0	0	1	0	0	3	13	1		13		0	1	1	0	0	1	1	8	0		1	3	1	2	0		0		0		0
Diane Chen	Attitudes Toward Fertility and Reproductive Health Among Transgender and Gender-Nonconforming Adolescents	Journal of Adolescent Health	2018	0	0	0	0	0	0	1	0	0	0	0	0	0	0	0	0	0	0	0	156	1		156		0	1	0	0	0	1	1	84	1	10	1	11	1	40	0		1	49	1	115	1	3
Diane Chen	Factors Affecting Fertility Decision-Making Among Transgender Adolescents and Young Adults	LGBT Health	2019	0	0	0	0	1	0	0	0	0	0	0	0	0	0	0	0	0	0	6	18	1		18		0	1	1	0	0	1	1	11	1	1	1	4	1	1	0		1	2	1	17	0
Diane Chen	Psychosocial Characteristics of Transgender Youth Seeking Gender-Affirming Medical Treatment: Baseline Findings From the Trans Youth Care Study	Journal of Adolescent Health	2020	0	0	0	0	0	0	1	0	0	0	0	0	0	0	0	0	0	0	0	95	4		95		1	1	0	0	0	1	1	50	0		1	3	1	21	0		1	13	1	4	1	4
Rowan T. Chlebowski	Menopausal hormone therapy and health outcomes during the intervention and extended poststopping phases of the Women's Health Initiative randomized trials	JAMA	2020	0	0	0	1	0	0	0	0	0	0	0	1	0	0	0	0	0	0	1	27347	2	27347			0	0	0	1	1	1	1	22030	1	527	1	2738	1	1537	1	130	0		0		1	385
Joan C. Chrisle	Queer periods: attitudes toward and experiences with menstruation in the masculine of centre and transgender community	Culture, Health & Sexuality	2016	0	0	0	0	0	0	0	0	0	0	0	0	0	0	0	1	0	0	7	109	10			109	0	0	1	1	1	0
Egor M. Chumakov	Anxiety and Depression Among Transgender People: Findings from a Cross-Sectional Online Survey in Russia	LGBT Health	2021	0	1	0	0	0	0	0	0	0	0	0	0	0	0	0	0	0	0	0	588	1		588		0	0	1	1	1	0
Danielle Cipres	Contraceptive use and pregnancy intentions among transgender men presenting to a clinic for sex workers and their families in San Francisco	Contraception	2017	0	0	0	0	0	0	0	0	0	0	0	0	0	0	0	1	0	0	0	26	1		26		0	0	1	0	0	1	1	16	1	3	1	2	1	4	0		0		1	1	0
Laurence Claes	Non-Suicidal Self-Injury in Trans People: Associations with Psychological Symptoms, Victimization, Interpersonal Functioning, and Perceived Social Support	The Journal of Sexual Medicine	2015	0	0	0	0	1	0	0	0	0	0	0	0	0	0	0	0	0	0	0	155	1		155		0	1	1	1	1	0
Terryann C. Clark	The Health and Well-Being of Transgender High School Students: Results From the New Zealand Adolescent Health Survey (Youth'12)	Journal of Adolescent Health	2014	0	0	1	0	0	1	0	0	0	0	0	0	0	0	0	0	0	0	0	8166	3	7729	437							1	0		1	3722	0		0		0		0		1	4434	1	10
Kristy A. Clark	“What's the right thing to do?” Correctional healthcare providers' knowledge, attitudes and experiences caring for transgender inmates	The Prison Journal	2019	0	0	0	0	0	0	0	0	0	0	1	0	0	0	0	0	0	0	6	20	1		20							0
Beth A. Clark	Non-binary youth: Access to gender-affirming primary health care	International Journal of Transgenderism	2018	0	0	0	0	0	0	1	1	0	0	0	0	0	0	0	0	0	0	0	839	1		839		0	1	1	0	0	1	1	624	1	42	0		0		0		1	27	0		1	72
Beth A. Clark	Hormone therapy decision-making processes: Transgender youth and parents	Journal of Adolescence	2020	0	0	0	0	0	1	0	0	0	0	0	0	0	0	0	0	0	0	6	21	1		21		0	1	1	0	0	0
Kristen Clements-Nolle	Sex trade in a male-to-female transgender population: psychosocial correlates of inconsistent condom use	Sexual Health	2008	0	0	0	0	0	0	0	0	0	0	0	0	0	0	0	0	1	0	0	190	1		190		0	0	1	1	1	1	1	42	0		1	54	1	59	0		0		1	35	0
Shahryar Cohanzad	Extensive Metoidioplasty as a Technique Capable of Creating a Compatible Analogue to a Natural Penis in Female Transsexuals	Aesthetic Plastic Surgery	2016	0	0	0	0	0	0	0	0	0	0	0	0	1	0	0	0	0	0	0	10	1		10		0	0	1	1	0	0
Peggy T. Cohen-Kettenis	Sex Reassignment of Adolescent Transsexuals: A Follow-up Study	Journal of the American Academy of Child & Adolescent Psychiatry	1997	0	0	0	0	0	1	0	0	0	0	0	0	0	0	0	0	0	0	4	19	1		19		0	1	1	0	0	0
Peggy T. Cohen-Kettenis	Demographic characteristics, social competence, and behavior problems in children with gender identity disorder: a cross-national, cross-clinic comparative analysis	Journal of Abnormal Child Psychology	2003	0	0	0	0	0	0	1	0	0	0	0	0	0	0	0	0	0	0	0	488	4		488		1	1	0	0	0	0
Eli Coleman	Gender Variance and Sexual Orientation Among Male Spirit Mediums in Myanmar	Archives of Sexual Behavior	2018	0	1	0	0	0	0	0	0	0	0	0	0	0	0	0	0	0	0	6	10	10			10	0	0	1	1	1	0
Marco Colizzi	Transsexual patients' psychiatric comorbidity and positive effect of cross-sex hormonal treatment on mental health: results from a longitudinal study	Psychoneuroendocrinology	2014	0	0	0	0	0	0	0	0	0	0	0	1	0	0	0	0	0	0	2	109	1		109							0
Florence Comite	Short-term treatment of idiopathic precocious puberty with a long-acting analogue of luteinizing hormone-releasing hormone. A preliminary report	New England Journal of Medicine	1981	0	0	0	0	0	0	0	0	0	0	0	1	0	0	0	0	0	0	2	5	0			5	1	0	0	0	0	0
Sarah E. Conlin	Exploring Nonbinary Gender Identities: A Qualitative Content Analysis	Journal of LGBT Issues in Counseling	2019	0	0	0	0	0	0	0	1	0	0	0	0	0	0	0	0	0	0	6	14	10			14						1	1	12	0		1	2	0		0		0		0		0
Kerith J. Conron	Transgender Health in Massachusetts: Results From a Household Probability Sample of Adults	American Journal of Public Health	2012	0	0	1	0	0	0	0	0	0	0	0	0	0	0	0	0	0	0	0	28176	3	28045	131		0	0	1	1	1	1	1	22573	0		1	1521	1	2566	0		0		1	1488	1	28
Devin Coon	Plastic Surgery and Smoking: A Prospective Analysis of Incidence, Compliance, and Complications	Plastic and Reconstructive Surgery	2013	0	0	0	0	0	0	0	0	0	0	0	0	1	0	0	0	0	0	2	415	0			415						0
Rosalia Costa	Psychological Support, Puberty Suppression, and Psychosocial Functioning in Adolescents with Gender Dysphoria	The Journal of Sexual Medicine	2015	0	0	0	0	0	1	0	0	0	0	0	0	0	0	0	0	0	0	2	201	4		201		1	1	0	0	0	0
Angelo Brandelli Costa	Healthcare Needs of and Access Barriers for Brazilian Transgender and Gender Diverse People	Journal Immigrant Minority Health	2018	0	1	0	0	0	0	0	0	0	0	0	0	0	0	0	0	0	0	0	626	1		626		0	0	1	1	1	1	1	449	1	13	1	41	1	119	1	4	0		0		0
Marjan Cosyns	Voice in female-to-male transsexual persons after long-term androgen therapy	The Laryngoscope	2014	0	0	0	0	0	0	0	0	0	0	0	0	0	1	0	0	0	0	0	38	1		38		0	0	1	1	1	0
Shelley L. Craig	The AFFIRM open pilot feasibility study: A brief affirmative cognitive behavioral coping skills group intervention for sexual and gender minority youth	Children and Youth Services Review	2016	0	0	0	0	0	0	1	0	0	0	0	0	0	0	0	0	0	0	4	30	10			30	0	1	1	0	0	1	1	16	1	8	1	6	1	2	1	2	1	7	0		0
Shelley L. Craig	Fighting for survival: The experiences of lesbian, gay, bisexual, transgender, and questioning students in religious colleges and universities	Journal of Gay & Lesbian Social Services	2017	0	0	0	0	0	1	1	0	0	0	0	0	0	0	0	0	0	0	6	271	10			271	0	0	1	1	0	0
Halley P. Crissman	Transgender Demographics: A Household Probability Sample of US Adults, 2014	American Journal of Public Health	2017	0	0	1	0	0	0	0	0	0	0	0	0	0	0	0	0	0	0	0	151456	3	150765	691		0	0	1	1	1	1	1	110021	0		1	17896	1	11553	0		0		1	11986	0
Daniela Crocetti	Towards an agency-based model of intersex, variations of sex characteristics (VSC) and DSD/dsd health	Culture, Health & Sexuality	2020	0	0	0	0	0	0	0	0	0	1	0	0	0	0	0	0	0	0	6	13	5			13						0
Georgia Dacakis	Long-term maintenance of fundamental frequency increases in male-to-female transsexuals	Journal of Voice	2000	0	0	0	0	0	0	0	0	0	0	0	0	0	1	0	0	0	0	2	10	1		10		0	0	0	1	1	0
Helana Darwin	Challenging the Cisgender/Transgender Binary: Nonbinary People and the Transgender Label	Gender & Society	2020	0	0	0	0	0	0	0	1	0	0	0	0	0	0	0	0	0	0	6	41	1		41		0	0	1	1	0	1	1	33	1	1	1	2	0		0		1	3	0		0
Amanda Davey	Social Support and Psychological Well‚ÄêBeing in Gender Dysphoria: A Comparison of Patients With Matched Controls	The Journal of Sexual Medicine	2014	0	0	0	0	0	0	0	0	0	0	0	1	0	0	0	0	0	0	0	206	3	103	103		0	0	1	1	1	1	1	190	1	3	1	1	0		0		0		1	12	1	90
Amanda Davey	Interpersonal Functioning Among Treatment-Seeking Trans Individuals	Journal of Clinical Psychology	2015	0	0	0	0	0	0	0	0	0	0	0	0	0	0	0	0	0	1	0	208	1		208							1	1	192	1	3	1	1	0		0		0		1	12	0
Amanda Davey	Self-injury among trans individuals and matched controls: prevalence and associated factors	Health & Social Care in the Community	2016	0	0	0	0	0	0	0	0	0	0	0	0	0	0	0	0	0	1	0	194	3	97	97		0	0	1	1	1	1	1	179	1	3	1	1	0		0		0		1	11	0
David Azul	Voice Function in Gender-Diverse People Assigned Female at Birth: Results From a Participant-Centered Mixed-Methods Study and Implications for Clinical Practice	Journal of Speech, Language, and Hearing Research	2019	0	0	0	0	0	0	0	0	0	0	0	0	0	1	0	0	0	0	7	14	1		14		0	0	1	1		0
Samuel A. Davis	Effects of Testosterone Treatment and Chest Reconstruction Surgery on Mental Health and Sexuality in Female-To-Male Transgender People	International Journal of Sexual Health	2014	0	0	0	0	1	0	0	0	0	0	0	1	0	0	0	0	0	0	7	208	1		208		0	0	1	1	1	1	1	164	1	5	1	15	1	6	1	8	1	7	0		1	3
Jack K. Day	Safe Schools? Transgender Youth‚Äôs School Experiences and Perceptions of School Climate	Journal of Youth and Adolescence	2018	0	0	0	0	0	1	0	0	0	0	0	0	0	0	0	0	0	0	0	31896	3	31498	398		1	1	1	0	0	1	1	9139	1	4353	1	2545	1	17952	1	1010	1	10257	0		1	4588
Christel J. M. de Blok	Frequency, Determinants, and Satisfaction of Breast Augmentation in Trans Women Receiving Hormone Treatment	The Journal of Sexual Medicine	2020	0	0	0	0	0	0	0	0	0	0	0	1	0	0	0	0	0	0	0	773	1		773		0	0	0	1	1	0
Christel J. M. de Blok	Sustained Breast Development and Breast Anthropometric Changes in 3 Years of Gender-Affirming Hormone Treatment	The Journal of Clinical Endocrinology & Metabolism	2021	0	0	0	0	0	1	0	0	0	0	0	0	0	0	0	0	0	0	2	69	1		69							0
Christel J. M. de Blok	Sustained Breast Development and Breast Anthropometric Changes in 3 Years of Gender-Affirming Hormone Treatment	The Journal of Clinical Endocrinology & Metabolism	2020	0	0	0	0	0	0	0	0	0	0	0	1	1	0	0	0	0	0	2	69	1		69		0	0	1	1	1	0
Justine Defreyne	Transient Elevated Serum Prolactin in Trans Women Is Caused by Cyproterone Acetate Treatment	LGBT Health	2017	0	0	0	0	0	0	0	0	0	0	0	1	0	0	0	0	0	0	2	107	1		107							0
Justine Defreyne	Prospective evaluation of hematocrit in gender-affirming hormone treatment: results from European Network for the Investigation of Gender Incongruence	Andrology	2018	0	0	0	0	0	0	0	0	0	0	0	1	0	0	0	0	0	0	2	431	1		431		0	0	1	1	0	0
Justine Defreyne	Parental desire and fertility preservation in assigned female at birth transgender people living in Belgium	Fertility and Sterility	2020	0	0	0	0	1	0	0	1	0	0	0	0	1	0	0	1	0	0	0	172	1		172							0
Justine Defreyne	Sexual Desire Changes in Transgender Individuals Upon Initiation of Hormone Treatment: Results From the Longitudinal European Network for the Investigation of Gender Incongruence	The Journal of Sexual Medicine	2019	0	0	0	0	0	0	0	1	0	0	0	1	0	0	0	0	1	0	2	766	1		766							0
Nastasja M. de Graaf	Evidence for a Change in the Sex Ratio of Children Referred for Gender Dysphoria: Data From the Gender Identity Development Service in London (2000-2017)	The Journal of Sexual Medicine	2018	0	0	1	0	0	1	0	0	0	0	0	0	0	0	0	0	0	0	0	1215	4		1215		1	0	0	0	0	0
Nastasja M. de Graaf	Sex Ratio in Children and Adolescents Referred to the Gender Identity Development Service in the UK (2009–2016)	Archives of Sexual Behavior	2018	0	0	1	0	0	0	0	0	0	0	0	0	0	0	0	0	0	0	3	4506	0			4506	1	1	1	0	0	0
Nastasja M. de Graaf	Suicidality in clinic-referred transgender adolescents	European Child & Adolescent Psychiatry	2022	0	0	0	0	0	1	0	0	0	0	0	0	0	0	0	0	0	0	0	2771	1		2771							0
Kara J. Denby	Assessment of Cardiovascular Risk in Transgender Patients Presenting for Gender-Affirming Care	The American Journal of Medicine	2021	0	0	0	0	0	0	0	0	0	0	0	0	0	0	1	0	0	0	0	427	1		427		0	0	1	1	1	1	1	283	0		1	5	0		0		0		1	140	0
Iris de Nie	Impaired semen quality in trans women: prevalence and determinants	Human Reproduction	2020	0	0	0	0	0	0	0	0	0	0	0	0	0	0	0	1	0	0	3	260	1		260		0	0	1	1	1	0
Chloë De Roo	Ovarian tissue cryopreservation in female-to-male transgender people: insights into ovarian histology and physiology after prolonged androgen treatment	Reproductive BioMedicine Online	2017	0	0	0	0	0	0	0	0	0	1	0	1	0	0	0	1	0	0	0	40	1		40							0
Dirk Deuster	Change of speech fundamental frequency explains the satisfaction with voice in response to testosterone therapy in female-to-male gender dysphoric individuals	European Archives of Oto-Rhino-Laryngology	2016	0	0	0	0	0	0	0	0	0	0	0	0	0	1	0	0	0	0	2	9	1		9		0	0	1	1	0	0
Dirk Deuster	Voice deepening under testosterone treatment in female-to-male gender dysphoric individuals	European Archives of Oto-Rhino-Laryngology	2016	0	0	0	0	0	0	0	0	0	0	0	0	0	1	0	0	0	0	1	9	1		9		0	0	1	1	0	0
Madeline B. Deutsch	Use of the Informed Consent Model in the Provision of Cross-Sex Hormone Therapy: A Survey of the Practices of Selected Clinics	International Journal of Transgenderism	2012	0	0	0	0	1	0	0	0	0	0	0	0	0	0	0	0	0	0	0	1944	0			1944						0
Madeline B. Deutsch	Effects of Cross-Sex Hormone Treatment on Transgender Women and Men	Obstetrics & Gynecology	2015	0	0	0	0	0	0	0	0	0	0	0	1	0	0	1	0	0	0	2	47	1		47		0	0	1	1	0	1	1	36	1	4	1	4	0		1	2	0		1	1	0
Annelou L. C. de Vries	Autism Spectrum Disorders in Gender Dysphoric Children and Adolescents	Journal of Autism and Developmental Disorders	2010	0	0	0	0	0	1	1	0	0	0	0	0	0	0	0	0	0	0	2	204	4		204		1	1	1	0	0	0
Annelou L.C. de Vries	Psychiatric comorbidity in gender dysphoric adolescents	Journal of Child Psychology and Psychiatry	2011	0	0	0	0	0	1	0	0	0	0	0	0	0	0	0	0	0	0	0	105	4		105		1	1	1	0	0	0
Annelou L.C. de Vries	Puberty suppression in adolescents with gender identity disorder: a prospective follow-up study	The Journal of Sexual Medicine	2011	0	0	0	0	0	1	0	0	0	0	0	1	0	0	0	0	0	0	2	70	4		70		1	1	0	0	0	0
Annelou L.C. de Vries	Young Adult Psychological Outcome After Puberty Suppression and Gender Reassignment	Pediatrics	2014	0	0	0	0	0	1	0	0	0	0	0	1	0	0	0	0	0	0	2	55	1		55		1	1	1	0	0	0
Annelou L. C. de Vries	Poor peer relations predict parent- and self-reported behavioral and emotional problems of adolescents with gender dysphoria: a cross-national, cross-clinic comparative analysis	European Child & Adolescent Psychiatry	2016	0	0	0	0	0	1	0	0	0	0	0	0	0	0	0	0	0	0	0	316	4		316		1	1	1	0	0	0
Annelou L.C. de Vries	Mental Health of a Large Group of Adults With Disorders of Sex Development in Six European Countries	Psychosomatic Medicine	2019	0	0	0	0	0	0	0	0	0	1	0	0	0	0	0	0	0	0	0	1022	0			1022						0
Christoffer Dharma	Exploratory Factor Analysis of Two Sexual Health Scales for Transgender People: Trans-Specific Condom/Barrier Negotiation Self-Efficacy (T-Barrier) and Trans-Specific Sexual Body Image Worries (T-Worries)	Archives of Sexual Behavior	2019	0	0	0	0	0	0	0	0	0	0	0	0	0	0	0	0	1	0	0	323	1		323							1	1	248	0		0		0		1	25	0		1	48	0
Cecilia Dhejne	Long-Term Follow-Up of Transsexual Persons Undergoing Sex Reassignment Surgery: Cohort Study in Sweden	PLOS one	2011	0	0	0	0	0	0	0	0	0	0	0	0	0	0	0	0	0	1	3	6804	10			6804	0	0	1	1	1	0
Rebecca Din-Dzietham	Perceived stress following race-based discrimination at work is associated with hypertension in African–Americans. The metro Atlanta heart disease study, 1999–2001	Social Science & Medicine	2004	0	0	0	0	0	0	0	0	0	0	0	0	0	0	1	0	0	0	0	354	0			354						0
Miljana L. Djordjevic	One-Stage Repair of Severe Hypospadias Using Combined Buccal Mucosa Graft and Longitudinal Dorsal Skin Flap	European journal of pediatric surgery	2008	0	0	0	0	0	0	0	0	0	0	0	1	0	0	0	0	0	0	2	23	0			23	0					0
Trang Do	Seeking health care as a transgender woman in contemporary Vietnam: Access barriers and the situation of hormone use	Regional journal of Southeast Asian Studies	2018	0	1	0	0	0	0	0	0	0	0	0	0	0	0	0	0	0	0	6	40	1		40		0	0	1	1	0	0
Janelle M. Downing	Health of Transgender Adults in the U.S., 2014–2016	American Journal of Preventive Medicine	2018	0	0	0	0	0	0	0	0	0	0	0	0	0	0	1	0	0	0	0	525301	3	515831	9470		0	0	1	1	1	1	1	324900	1	28085	1	56342	1	79528	0		1	13134	0		1	16063
Christina N. Dragon,	Transgender Medicare Beneficiaries and Chronic Conditions: Exploring Fee-for-Service Claims Data	LGBT Health	2017	0	0	1	0	0	0	0	0	0	0	0	0	0	0	0	0	0	0	0	39100000	3	39100000	7456		0	0	1	1	1	1	1	30600000	1	1095941	1	3757995	1	2622604	1	234892	0		1	313142	1	547997
Kelley D. Drummond	A follow-up study of girls with gender identity disorder	Developmental Psychology	2008	0	0	0	0	0	1	0	0	0	0	0	0	0	0	0	0	0	0	2	25	4		25		1	1	1	1	0	1	1	20	0		0		0		0		0		0		1	5
Steve N. Du Bois	Examining Associations Between State-Level Transgender Policies and Transgender Health	Transgender Health	2018	0	0	0	0	0	0	0	0	0	0	0	1	0	0	0	0	0	0	0	1116	1		1116		0	0	1	1	1	1	1	572	1	65	1	170	1	246	1	15	1	31	1	6	1	12
Zoe Duby	Lost in Translation: Language, Terminology, and Understanding of Penile‚ÄìAnal Intercourse in an HIV Prevention Trial in South Africa, Uganda, and Zimbabwe	The Journal of Sex Research	2016	0	0	0	0	0	0	0	0	0	0	0	0	0	0	0	0	1	0	6	88	0			88						0
Lise Duranteau	Participant- and Clinician-Reported Long-Term Outcomes After Surgery in Individuals with Complete Androgen Insensitivity Syndrome	Journal of Pediatric & Adolescent Gynecology	2021	0	0	0	0	0	0	0	0	0	1	0	0	0	0	0	0	0	0	0	71	4		71		0	1	1	1	1	0
Lily Durwood	Mental Health and Self-Worth in Socially Transitioned Transgender Youth	Journal of the American Academy of Child and Adolescent Psychiatry	2017	0	0	0	0	1	0	1	0	0	0	0	0	0	0	0	0	0	0	2	164	3	101	63		1	1	0	0	0	1	1	103	1	7	1	2	1	17	0		1	35	0		0
Geolani W. Dy	Presenting Complications to a Reconstructive Urologist After Masculinizing Genital Reconstructive Surgery	Urology	2019	0	0	0	0	0	0	0	0	0	0	0	1	1	0	0	0	0	0	0	55	1		55		0	1	1	1	1	0
Laura Edwards-Leeper	Psychological profile of the first sample of transgender youth presenting for medical intervention in a U.S. pediatric gender center	Psychology of Sexual Orientation and Gender Diversity	2017	0	0	0	0	0	0	1	0	0	0	0	0	0	0	0	0	0	0	7	56	4		56		1	1	0	0	0	0
Eleni Efstathiou	Clinical and Biological Characterisation of Localised High-risk Prostate Cancer: Results of a Randomised Preoperative Study of a Luteinising Hormone-releasing Hormone Agonist with or Without Abiraterone Acetate plus Prednisone	European Urology	2019	0	0	0	0	0	0	0	0	1	0	0	0	0	0	0	0	0	0	1	65	0			65						0
Marla E. Eisenberg	Risk and Protective Factors in the Lives of Transgender/Gender Nonconforming Adolescents	Journal of Adolescent Health	2017	0	0	1	0	0	1	0	0	0	0	0	1	0	0	0	0	0	0	0	80929	3	78761	2168							1	1	1257	1	192	1	140	1	255	1	44	1	252	0		1	78789
Marla E. Eisenberg	“It’s kind of hard to go to the doctor’s office if you’re hated there.” A call for gender-affirming care from transgender and gender diverse adolescents in the United States	Health & Social Care in the Community	2020	0	0	0	0	0	0	0	0	0	0	0	1	0	0	0	0	0	0	6	12	1		12		0	1	0	0	0	1	1	9	0		1	1	0		0		1	2	0		0
Hadal El-Hadi	Gender-Affirming Surgery for Transgender Individuals: Perceived Satisfaction and Barriers to Care	Plastic Surgery	2018	0	0	0	0	1	0	0	0	0	0	0	0	0	0	0	0	0	0	0	32	1		32		0	0	1	1	1	1	0		0		0		0		0		0		1	32	0
Simon Adriane Ellis	Conception, Pregnancy, and Birth Experiences of Male and Gender Variant Gestational Parents: It's How We Could Have a Family	Journal of Midwifery & Women's Health	2015	0	0	0	0	1	0	0	0	0	0	0	0	0	0	0	1	0	0	7	8	1		8		0	0	1	1	0	0
Sarah J. Ellis	Fertility concerns among child and adolescent cancer survivors and their parents: A qualitative analysis	Journal of Psychosocial Oncology	2016	0	0	0	0	0	1	0	0	0	0	0	0	0	0	0	0	0	0	6	97	0			97	1	1	1	1	1	0
Michelle E. Ernst	The Lived Experience of MRKH: Sharing Health Information with Peers	Journal of Pediatric & Adolescent Gynecology	2016	0	0	0	0	0	0	0	0	0	1	0	0	0	0	0	0	0	0	6	9	0			9	0	0	1	1	0	0
Nick Esmonde	What is “Nonbinary” and What Do I Need to Know? A Primer for Surgeons Providing Chest Surgery for Transgender Patients	Aesthetic Surgery Journal	2019	0	1	0	0	0	0	0	0	0	0	0	0	1	0	0	0	0	0	0	58	1		58		0	0	1	1	0	1	1	50	1	1	0		0		0		1	3	0		1	3
Evan Kennedy	Voice–Gender Incongruence and Voice Health Information–Seeking Behaviors in the Transgender Community	American Journal of Speech-Language Pathology	2020	0	0	0	0	0	0	0	0	0	0	0	0	0	1	0	0	0	0	0	405	1		405		0	0	1	1	1	1	1	336	1	8	1	4	1	16	1	4	1	36	0		0
Jana Eyssel	Needs and concerns of transgender individuals regarding interdisciplinary transgender healthcare: A non-clinical online survey	PLOS One	2017	0	0	0	0	0	0	0	0	0	0	0	0	0	1	0	0	0	0	0	415	1		415		0	1	1	1	1	0
Vanessa D. Fabbre	The manifestation of multilevel stigma in the lived experiences of transgender and gender nonconforming older adults	American Journal of Orthopsychiatry	2020	0	0	0	0	0	0	0	0	0	0	0	0	0	0	1	0	0	0	6	88	1		88		0	0	0	1	1	1	1	54	1	2	1	20	1	9	1	2	1	1	0		0
Richard M. Fakin	Long-Term Outcomes in Breast Augmentation in Trans-Women: A 20-Year Experience	Aesthetic Surgery Journal	2019	0	0	0	0	0	0	0	0	0	0	0	0	1	0	0	0	0	0	3	138	1		138		0	0	1	1	0	0
Marco Falcone	Outcomes of inflatable penile prosthesis insertion in 247 patients completing female to male gender reassignment surgery	BJU International	2018	0	0	0	0	0	0	0	0	0	0	0	0	1	0	0	0	0	0	3	247	1		247		0	0	1	1	1	0
Anne A. Fast	Gender Development in Transgender Preschool Children	Child Development	2018	0	0	0	0	0	0	1	0	0	0	0	0	0	0	0	0	0	0	2	96	3	36	60		1	0	0	0	0	1	1	70	0		0		0		0		1	20	1	6	0
Heather J. Ferguson	The developmental trajectories of executive function from adolescence to old age	Scientific Reports	2021	0	0	0	0	0	1	0	0	0	0	0	0	0	0	0	0	0	0	0	350	0			350	1	1	1	1	1	1	1	316	1	8	1	3	0		0		1	13	1	3	1	7
Cecile A. Ferrando	Adverse events associated with gender affirming vaginoplasty surgery	American Journal of Obstetrics & Gynecology	2020	0	0	0	0	0	0	0	0	0	0	0	0	1	0	0	0	0	0	3	76	1		76							0
Chassitty N. Fiani	Navigating identity: Experiences of binary and non-binary transgender and gender non-conforming (TGNC) adults	International Journal of Transgenderism	2018	0	0	0	0	0	0	0	1	0	0	0	0	0	0	0	0	0	0	6	15	1		15		1	1	1	1	1	1	1	7	1	2	1	2	1	1	0		1	3	0		0
Olivia J. Fischer	Non-binary reproduction: Stories of conception, pregnancy, and birth	International Journal of Transgender Health	2021	0	0	0	0	0	0	0	0	0	0	0	0	0	0	0	1	0	0	6	5	1		5		0	0	0	1	0	1	1	4	0		0		0		0		1	1	0		0
Alessandra D. Fisher	Cross-Sex Hormone Treatment and Psychobiological Changes in Transsexual Persons: Two-Year Follow-Up Data	The International Journal of Clinical Endocrinology and Metabolism	2016	0	0	0	0	0	0	0	0	0	1	0	1	0	0	0	0	0	0	7	359	4		359							0
Lorraine A. Fitzpatric	Comparison of Regimens Containing Oral Micronized Progesterone or Medroxyprogesterone Acetate on Quality of Life in Postmenopausal Women: A Cross-Sectional Survey	Journal of Women's Health & Gender-Based Medicine	2000	0	0	0	0	0	0	0	0	0	0	0	1	0	0	0	0	0	0	0	176	2	176			0	0	0	1	1	1	1	157	0		0		0		0		0		0		1	19
Laura Fix	Stakeholder Perceptions and Experiences Regarding Access to Contraception and Abortion for Transgender, Non-Binary, and Gender-Expansive Individuals Assigned Female at Birth in the U.S	Archives of Sexual Behavior	2020	0	0	0	0	0	0	0	0	0	0	0	0	0	0	0	1	0	0	6	28	3	18	10		0	0	1	1	1	1	1	18	1	3	1	4	1	6	0		0		0		0
Michael J. Frederick	Chest Surgery in Female to Male Transgender Individuals	Annals of Plastic Surgery	2017	0	0	0	0	0	0	0	0	0	0	0	0	1	0	0	0	0	0	0	88	1		88		0	1	1	1	1	0
Karen I. Fredriksen-Goldsen	Physical and Mental Health of Transgender Older Adults: An At-Risk and Underserved Population	The Gerontologist	2014	0	0	0	0	0	0	0	0	0	0	0	0	0	0	1	0	0	0	0	2546	10			2546	0	0	0	0	1	1	1	2187	1	41	1	89	1	112	1	48	1	18	1	34	1	17
Esther Gomez-Gil	Hormone-treated transsexuals report less social distress, anxiety and depression	Psychoneuroendocrinology	2012	0	0	0	0	0	0	0	0	0	0	0	1	0	0	0	0	0	0	0	187	1		187		0	1	1	1	1	0
Thomas W. Gaither	Postoperative Complications following Primary Penile Inversion Vaginoplasty among 330 Male-to-Female Transgender Patients	Journal of Urology	2018	0	0	0	0	0	0	0	0	0	0	0	1	1	0	0	0	0	0	0	330	1		330		0	0	1	1	1	0
M. Paz Galupo	“The labels don't work very well”: Transgender individuals' conceptualizations of sexual orientation and sexual identity	International Journal of Transgenderism	2016	0	0	0	0	0	0	0	0	0	0	0	0	0	0	0	0	1	0	7	172	1		172		0	0	1	1	1	1	1	129	1	3	1	8	1	5	1	4	1	12	1	9	1	2
M. Paz Galupo	“I love you as both and I love you as neither”: Romantic partners’ affirmations of nonbinary trans individuals	International Journal of Transgenderism	2018	0	0	0	0	0	0	0	1	0	0	0	0	0	0	0	0	0	0	0	161	1		161		0	0	1	1	1	1	1	102	1	7	1	7	1	6	0		1	13	0		1	26
Kristi E. Gamarel	Minority Stress, Smoking Patterns, and Cessation Attempts: Findings From a Community-Sample of Transgender Women in the San Francisco Bay Area	Nicotine & Tobacco Research	2016	0	0	0	0	0	0	0	0	0	0	0	0	0	0	1	0	0	0	0	241	1		241		0	0	1	1	1	1	1	118	0		1	123	0		0		0		0		0
Giulio Garaffa	Total urethral construction with the radial artery-based forearm free flap in the transsexual	BJU International	2010	0	0	0	0	0	0	0	0	0	0	0	0	1	0	0	0	0	0	2	27	1		27		0	0	0	1	1	0
Maurice M. Garcia	Overall satisfaction, sexual function, and the durability of neophallus dimensions following staged female to male genital gender confirming surgery: the Institute of Urology, London U.K. experience	Translational Andrology and Urology	2014	0	0	0	0	0	0	0	0	0	0	0	0	1	0	0	0	0	0	2	25	1		25							0
Maurice Garcia	MP45-20 Effects of Feminizing Hormone Therapu on Sexual Function of Transgender Women	Journal of Urology	2020	0	0	0	0	0	0	0	0	0	0	0	0	0	0	0	0	1	0	2	126	1		126							0
Margo Gardner	Peer influence on risk taking, risk preference, and risky decision making in adolescence and adulthood: an experimental study	Developmental Psychology	2005	0	0	0	0	0	1	0	0	0	0	0	0	0	0	0	0	0	0	1	106	0			106	0	1	1	1	1	1	1	47	0		0		0		0		0		1	59	0
Spencer Garrison	On the Limits of “Trans Enough”: Authenticating Trans Identity Narratives	Gender & Society	2018	0	0	0	0	0	0	0	1	0	0	0	0	0	0	0	0	0	0	6	17	1		17		0	0	1	1	0	1	1	11	0		1	1	1	1	1	1	1	3	0		0
Giulia Gava	Cyproterone acetate vs leuprolide acetate in combination with transdermal oestradiol in transwomen: a comparison of safety and effectiveness	Clinical Endocrinology	2016	0	0	0	0	0	0	0	0	0	0	0	1	0	0	0	0	0	0	3	40	1		40		0	0	1	1	1	0
Giulia Gava	Testosterone undecanoate and testosterone enanthate injections are both effective and safe in transmen over 5 years of administration	Clinical Endocrinology	2018	0	0	0	0	0	0	0	0	0	0	0	1	0	0	0	0	0	0	2	50	1		50		0	0	1	1	0	0
Giulia Gava	A comparison of 5-year administration of cyproterone acetate or leuprolide acetate in combination with estradiol in transwomen	European Journal of Endocrinology	2020	0	0	0	0	0	0	0	0	0	0	0	1	0	0	0	0	0	0	2	50	1		50							0
Marylou Pausewang Gelfer	Perceptual and Acoustic Outcomes of Voice Therapy for Male-to-Female Transgender Individuals Immediately After Therapy and 15 Months Later	Journal of Voice	2013	0	0	0	0	0	0	0	0	0	0	0	0	0	1	0	0	0	0	2	15	3	10	5		0	0	0	1	1	0
Ahmed Geneid	Long-term outcome of endoscopic shortening and stiffening of the vocal folds to raise the pitch	European Archives of Oto-Rhino-Laryngology	2015	0	0	0	0	0	0	0	0	0	0	0	0	0	1	0	0	0	0	3	16	1		16							0
Darios Getahun	Cross-sex Hormones and Acute Cardiovascular Events in Transgender Persons	Annals of Internal Medicine	2018	0	0	0	0	1	0	0	0	0	0	0	0	0	0	1	0	0	0	3	102421	3	97461	4960		0	0	1	1	1	1	1	58261	1	8438	1	7787	1	16914	0		0		1	11021	0
Emre Gezer	The Comparison of Gender Dysphoria, Body Image Satisfaction and Quality of Life Between Treatment-Naive Transgender Males With and Without Polycystic Ovary Syndrome	Transgender Health	2021	0	0	0	0	0	0	0	0	0	0	0	1	0	0	0	0	0	0	0	49	1		49		0	0	1	1	0	0
Dominic J. Gibson	Evaluation of Anxiety and Depression in a Community Sample of Transgender Youth	JAMA Network Open	2021	0	0	0	0	0	0	1	0	0	0	0	0	0	0	1	0	0	0	0	375	3	227	148		1	1	0	0	0	1	1	267	1	15	1	7	1	9	1	3	1	66	0		1	8
Noor C. Gieles	Pleasure please! Sexual pleasure and influencing factors in transgender persons: An ENIGI follow-up study	International Journal of Transgender Health	2023	0	0	0	0	0	0	0	0	0	0	0	0	0	0	0	0	1	0	0	325	1		325		0	0	1	1	1	0
Erik J. Giltay	Effects of Sex Steroid Deprivation/Administration on Hair Growth and Skin Sebum Production in Transsexual Males and Females	The Journal of Clinical Endocrinology & Metabolism	2000	0	0	0	0	0	0	0	1	0	0	0	1	0	0	0	0	0	0	2	38	1		38		0	0	1	1	0	1	1	35	0		0		0		0		0		0		1	2
Erik J. Giltay	Oral, but Not Transdermal, Administration of Estrogens Lowers Tissue-Type Plasminogen Activator Levels in Humans Without Affecting Endothelial Synthesis	Arteriosclerosis, Thrombosis, and Vascular Biology	2000	0	0	0	0	0	0	0	0	0	0	0	1	0	0	0	0	0	0	2	47	1		47		0	0	1	1	0	1	1	45	0		0		0		0		0		0		1	2
Guido Giovanardi	Attachment Patterns and Complex Trauma in a Sample of Adults Diagnosed with Gender Dysphoria	Frontiers in Psychology	2018	0	0	0	0	0	0	1	0	0	0	0	0	0	0	0	0	1	0	0	218	3	123	95							0
Guido Giovanardi	Defensive Functioning of Individuals Diagnosed With Gender Dysphoria at the Beginning of Their Hormonal Treatment	Frontiers in Psychology	2021	0	0	0	0	1	0	0	0	0	0	0	0	0	0	0	0	0	0	5	72	3	36	36							0
Tiffany R. Glynn	The role of gender affirmation in psychological well-being among transgender women	Psychology of Sexual Orientation and Gender Diversity	2016	0	0	0	0	1	0	0	0	0	0	1	0	0	0	0	0	0	0	0	573	1		573				0			1	1	118	1	110	1	235	1	110	0		0		0		0
Teddy G. Goetz	“X” marks the transgressive gender: A qualitative exploration of legal gender-affirmation	Journal of Gay & Lesbian Mental Health	2022	0	0	0	0	0	0	0	1	0	0	0	0	0	0	0	0	0	0	6	54	1		54		0	0	1	1	1	1	1	24	1	11	1	4	0		0		1	15	0		0
Sarit A. Golub	High Rates of PrEP Eligibility but Low Rates of PrEP Access Among a National Sample of Transmasculine Individuals	Journal of Acquired Immune Deficiency Syndromes	2019	0	0	0	0	0	0	0	0	0	0	0	0	0	0	0	0	1	0	0	439	1		439		0	0	1	1	1	1	1	305	1	16	1	38	1	48	0		1	32	0		0
Anu Manchikanti Gomez	Contraceptive Beliefs, Needs, and Care Experiences Among Transgender and Nonbinary Young Adults	Journal of Adolescent Health	2020	0	0	0	0	0	1	0	0	0	0	0	0	0	0	0	0	0	0	6	20	1		20		0	0	1	0	0	1	1	12	1	1	1	1	1	1	0		1	5	0		0
Louis J. Gooren	Breast Cancer Development in Transsexual Subjects Receiving Cross-Sex Hormone Treatment	The Journal of Sexual Medicine	2013	0	0	0	0	0	0	0	0	0	0	0	0	1	0	1	0	0	0	3	3102	1		3102		0	0	1	1	1	0
Allegra R. Gordon	Cigarette Smoking and Minority Stress Across Age Cohorts in a National Sample of Sexual Minorities: Results From the Generations Study	Annals of Behavioral Medicine	2021	0	0	0	0	0	0	0	0	0	0	0	0	0	0	1	0	0	0	0	1500	10			1500	0	0	1	1	1	1	1	970	0		1	235	1	295	0		0		0		0
Audrey Gorin-Lazard	Is hormonal therapy associated with better quality of life in transsexuals? A cross-sectional study	The Journal of Sexual Medicine	2012	0	0	0	0	1	0	0	0	0	0	0	1	0	0	0	0	0	0	0	61	1		61							0
Audrey Gorin-Lazard	Hormonal Therapy Is Associated With Better Self-esteem, Mood, and Quality of Life in Transsexuals	The Journal of Nervous and Mental Disease	2013	0	0	0	0	0	0	0	0	0	0	0	1	0	0	0	0	0	0	0	67	1		67							0
Gorkey Gourab	The willingness to receive sexually transmitted infection services from public healthcare facilities among key populations at risk for human immunodeficiency virus infection in Bangladesh: A qualitative study	PLOS One	2019	0	1	0	0	0	0	0	0	0	0	0	0	0	0	0	0	0	0	6	34	0			34						0
Amy L. Gower	Perceived Gender Presentation Among Transgender and Gender Diverse Youth: Approaches to Analysis and Associations with Bullying Victimization and Emotional Distress	LGBT Health	2018	0	0	0	0	0	1	0	0	0	0	0	0	0	0	0	0	0	0	0	81885	3	78653	3232							1	1	57596	1	5118	1	4818	1	7202	1	860	1	5620	0		1	671
Amy L. Gower	Supporting Transgender and Gender Diverse Youth: Protection Against Emotional Distress and Substance Use	American Journal of Preventive Medicine	2018	0	0	0	0	0	0	1	0	0	0	0	1	0	0	0	0	0	0	0	2168	1		2168							1	1	1257	1	192	1	140	1	255	1	44	1	252	0		1	28
Connor Grannis	Testosterone treatment, internalizing symptoms, and body image dissatisfaction in transgender boys	Psychoneuroendocrinology	2021	0	0	0	0	0	1	0	0	0	0	0	0	0	0	0	0	0	1	0	42	1		42		1	1	1	0	0	0
Robert M. Grant	Sex Hormone Therapy and Tenofovir Diphosphate Concentration in Dried Blood Spots: Primary Results of the Interactions Between Antiretrovirals And Transgender Hormones Study	Clinical Infectious Diseases	2021	0	0	0	0	0	0	0	0	0	0	0	0	0	0	1	0	1	0	0	79	3	32	47		0	0	1	1	0	1	1	46	0		1	13	1	20	0		0		0		0
Emily A. Greytak	Putting the “T” in “Resource”: The Benefits of LGBT-Related School Resources for Transgender Youth	Journal of LGBT Youth	2013	0	0	0	0	0	1	0	0	0	0	0	0	0	0	0	0	0	0	0	6853	3	6444	409		0	1	1	0	0	1	1	4576	1	180	1	324	1	940	1	35	1	687	1	30	1	81
Frances Grimstad	Evaluation of Uterine Pathology in Transgender Men and Gender Nonbinary Persons on Testosterone	Journal of Pediatric and Adolescent Gynecology	2018	0	0	0	0	0	0	0	0	0	0	0	0	0	0	1	0	0	0	3	78	1		78		0	0	1	1	1	0
Frances W. Grimstad	Ovarian Histopathology in Transmasculine Persons on Testosterone: A Multicenter Case Series	The Journal of Sexual Medicine	2020	0	0	0	0	0	0	0	0	0	0	0	0	0	0	1	0	0	0	3	85	1		85							1	1	39	0		1	5	0		0		0		0		1	41
Manfred Gross	Pitch-raising surgery in male-to-female transsexuals	Journal of Voice	1999	0	0	0	0	0	0	0	0	0	0	0	0	0	1	0	0	0	0	2	10	1		10		0	0		1	1	0
Arnold H. Grossman	Parent' Reactions to Transgender Youth' Gender Nonconforming Expression and Identity	Journal of Gay & Lesbian Social Services	2008	0	0	0	0	0	1	0	0	0	0	0	0	0	0	0	0	0	0	0	55	1		55		0	1	1	0	0	1	1	41	1	1	1	7	1	22	1	2	1	3	1	33	1	1
Arnold H Grossman	Transgender Youth	Journal of Homosexuality	2008	0	0	0	0	0	0	1	0	0	0	0	1	0	0	0	0	0	0	7	24	1		24		0	1	1	0	0	0
Arnold H. Grossman	Transgender Youth and Life-Threatening Behaviors	Suicide and Life-Threatening Behavior	2007	0	0	0	0	0	0	1	0	0	0	0	0	0	0	0	0	0	0	0	31	1		31		0	1	1	0	0	1	1	23	1	1	1	4	1	12	1	1	1	2	1	19	0
Arnold H. Grossman	Parental Responses to Transgender and Gender Nonconforming Youth: Associations with Parent Support, Parental Abuse, and Youths‚Äô Psychological Adjustment	Journal of Homosexuality	2019	0	0	0	0	0	1	0	0	0	0	0	0	0	0	0	0	0	0	0	129	1		129		0	1	1	0	0	1	1	42	1	12	1	41	1	41	1	11	1	21	1	88	1	2
Michael Grynberg	Histology of genital tract and breast tissue after long-term testosterone administration in a female-to-male transsexual population	Reproductive BioMedicine Online	2010	0	0	0	0	0	0	0	0	0	1	0	1	0	0	1	0	0	0	0	112	1		112		0	0	1	1	1	0
D. Brienne Hagen	Trans* Individuals’ Experiences of Gendered Language with Health Care Providers: Recommendations for Practitioners	International Journal of Transgenderism	2014	0	0	0	0	0	0	0	1	0	0	0	0	0	0	0	0	0	0	6	20	1		20							1	1	10	1	3	1	4	0		0		1	12	0		0
Ruth Hall	Access to care and frequency of detransition among a cohort discharged by a UK national adult gender identity clinic: retrospective case-note review	BJPsych Open	2021	0	0	0	0	1	0	0	0	0	0	0	0	0	0	0	0	0	0	3	175	0			175						0
Alaa Hamada	Semen characteristics of transwomen referred for sperm banking before sex transition: a case series	Andrologia	2015	0	0	0	0	0	0	0	1	0	0	0	0	0	0	0	0	0	0	4	29	1		29		0	1	1	1	0	0
Jonas A. Hamm	Trans*-Sexualität neu denken: Eine partizipative Interviewstudie zu gelingender Sexualität ohne Genitalangleichung	Journal of Sex Research	2021	0	0	0	0	0	0	0	0	0	0	0	0	0	0	0	0	1	0	6	6	1		6		0	0	1	1	1	0
Adrienne B. Hancock	Voice Perceptions and Quality of Life of Transgender People	Journal of Voice	2011	0	0	0	0	0	0	0	0	0	0	0	0	0	1	0	0	0	0	0	30	3	10	20		0	0	1	1	1	0
Adrienne B. Hancock	Transgender voice and communication treatment: a retrospective chart review of 25 cases	International Journal of Language & Communication Disorders	2013	0	0	0	0	0	0	0	0	0	0	0	0	0	1	0	0	0	0	3	25	1		25		0	0	1	1	1	0
Adrienne B. Hancock	Trans Male Voice in the First Year of Testosterone Therapy: Make No Assumptions	Journal of Speech, Language, and Hearing Research	2017	0	0	0	0	0	0	0	0	0	0	0	0	0	1	0	0	0	0	2	7	1		7		0	0	1	1	0	0
Adrienne B. Hancock	Listening to Gender-Diverse People of Color: Barriers to Accessing Voice and Communication Care	American Journal of Speech-Language Pathology	2021	0	0	0	0	0	0	0	0	0	0	0	0	0	1	0	0	0	0	6	11	1		11		0	0	1	1	1	1	0		1	2	1	8	1	1	0		0		0		0
Ariel B. Handy	The sexual side of castration narratives: Fiction written by and for eunuchs and eunuch “wannabes”	The Canadian Journal of Human Sexuality	2015	0	0	0	0	0	0	0	0	1	0	0	0	0	0	0	0	0	0	6	83	6			83						0
Karen Harris	A comparative study of hair removal at an NHS hospital: luminette intense pulsed light versus electrolysis	Journal of Dermatological Treatment	2014	0	0	0	0	0	0	0	0	0	0	0	0	0	0	1	0	0	0	2	25	0			25						0
Nicholas C. Heck	Piloting a psychotherapy group for transgender clients: Description and clinical considerations for practitioners	Professional Psychology: Research and Practice	2015	0	0	0	0	0	0	0	0	0	0	0	0	0	0	0	0	0	1	6	9	1		9		0	0	1	1	1	1	1	9	0		0		0		0		0		0		0
Richard S. Henry	Transgender and gender non-conforming adult preparedness for aging: Concerns for aging, and familiarity with and engagement in planning behaviors	International Journal of Transgender Health	2020	0	0	0	0	0	0	0	0	0	0	0	0	0	0	1	0	0	0	0	150	1		150		0	0	1	1	1	1	1	104	1	13	1	17	1	13	1	2	1	1	0		0
Jochen Hess	Modified Preparation of the Neurovascular Bundle in Male to Female Transgender Patients	Urologia Internationalis	2016	0	0	0	0	0	0	0	0	0	0	0	0	1	0	0	0	0	0	3	215	1		215		0	0	1	1	1	0
Jochen Hess	Sexuality after Male-to-Female Gender Affirmation Surgery	BioMed Research International	2018	0	0	0	0	0	0	0	0	0	0	0	0	0	0	0	0	1	0	0	119	1		119		0	1	1	1	1	0
Gunter Heylens	Effects of Different Steps in Gender Reassignment Therapy on Psychopathology: A Prospective Study of Persons with a Gender Identity Disorder	The Journal of Sexual Medicine	2014	0	0	0	0	1	0	0	0	0	0	0	0	0	0	0	0	0	1	2	57	4		57							0
Gunter Heylens	Psychiatric characteristics in transsexual individuals: multicentre study in four European countries	The British Journal of Psychiatry	2014	0	1	0	0	1	0	0	0	0	0	0	1	0	0	0	0	1	0	7	305	1		305							0
Marco A. Hidalgo	Experiences of Gender Minority Stress in Cisgender Parents of Transgender/Gender-Expansive Prepubertal Children: A Qualitative Study	Journal of Family Issues	2019	0	0	0	0	0	0	1	0	0	0	0	0	0	0	0	0	0	0	6	24	1		24		1	0	0	0	0	1	1	14	0		1	2	1	2	0		1	6	0		0
Elizabeth Hisle-Gorman	Gender Dysphoria in Children with Autism Spectrum Disorder	LGBT Health	2019	0	0	0	0	0	0	1	0	0	0	0	0	0	0	0	0	0	0	5	66	4		66		1	1	1	0	0	0
Elizabeth Hisle-Gorman	Mental Healthcare Utilization of Transgender Youth Before and After Affirming Treatment	The Journal of Sexual Medicine	2021	0	0	0	0	0	1	0	0	0	0	0	0	0	0	0	0	0	0	3	10357	3	6603	3754							0
Piet Hoebeke	Impact of Sex Reassignment Surgery on Lower Urinary Tract Function	European Urology	2005	0	0	0	0	0	0	0	0	0	0	0	0	1	0	0	0	0	0	7	147	1		147							0
Alexis Hoffkling	From erasure to opportunity: a qualitative study of the experiences of transgender men around pregnancy and recommendations for providers	BMC Pregnancy and Childbirth	2017	0	0	0	0	0	0	0	0	0	0	0	0	0	0	0	1	0	0	6	10	1		10							0
Charles P. Hoy-Ellis	Depression Among Transgender Older Adults: General and Minority Stress	American Journal of Community Psychology	2017	0	0	0	0	0	0	0	0	0	0	0	0	0	0	1	0	0	0	0	174	1		174		0	0	0	0	1	1	1	136	1	3	1	8	1	6	1	12	0		0		1	9
Jaclyn M. W. Hughto	Social and Medical Gender Affirmation Experiences Are Inversely Associated with Mental Health Problems in a U.S. Non-Probability Sample of Transgender Adults	Archives of Sexual Behavior	2020	0	0	0	0	1	0	0	0	0	0	0	0	0	0	0	0	0	0	0	288	1		288		0	0	1	1	1	1	1	217	0		0		0		0		0		1	65	1	6
Jane Hunt	An initial study of transgender people's experiences of seeking and receiving counselling or psychotherapy in the UK	Counselling and Psychotherapy Research	2014	0	0	0	0	0	0	0	0	0	0	0	0	0	0	0	0	0	1	7	74	1		74		0	1	1	1	1	1	1	70	0		0		0		0		0		0		1	4
Alex Iantaffi	Views from both sides of the bridge? Gender, sexual legitimacy and transgender people's experiences of relationships	Culture, Health & Sexuality	2011	0	0	0	0	0	0	0	0	0	0	0	0	0	0	0	0	1	0	0	100	1		100							1	1	80	0		1	4	1	4	0		1	8	1	4	0
Nurul Ilmi Idrus	Balancing benefits and harm: chemical use and bodily transformation among Indonesia's transgender waria	International Journal of Drug Policy	2014	0	1	0	0	0	0	0	0	0	0	0	0	0	0	0	0	0	0	6	10	1		10		0	0	1	0	0	0
Natalie Ingraham	Inclusion of LGBTQ persons in research related to pregnancy risk: A cognitive interview study	BMJ Sexual & Reproductive Health	2018	0	0	0	0	0	0	0	0	0	0	0	0	0	0	0	1	0	0	7	39	10			39	0	0	1	1	0	1	1	22	1	2	1	6	1	6	0		1	3	0		0
Micheal S. Irwig	Effects of testosterone on the transgender male voice	Andrology	2017	0	0	0	0	0	0	0	0	0	0	0	0	0	1	0	0	0	0	2	7	1		7		0	0	1	1	0	1	1	2	0		1	2	0		0		1	3	0		0
Dylan Isaacson	How Big is Too Big? The Girth of Bestselling Insertive Sex Toys to Guide Maximal Neophallus Dimensions	The Journal of Sexual Medicine	2017	0	0	0	0	0	0	0	0	0	0	0	0	0	0	0	0	1	0	0	4	1		4							0
Noreen Islam	Is There a Link Between Hormone Use and Diabetes Incidence in Transgender People? Data From the STRONG Cohort	The Journal of Clinical Endocrinology & Metabolism	2022	0	0	0	0	0	0	0	0	0	0	0	0	0	0	1	0	0	0	3	103521	3	98519	5002		0	0	1	1	1	1	1	58455	1	8536	1	8103	0		0		0		1	11263	0
Tiziana Jäggi	Gender Minority Stress and Depressive Symptoms in Transitioned Swiss Transpersons	BioMed Research International	2018	0	0	0	0	0	0	0	0	1	0	0	0	0	0	0	0	0	0	0	143	1		143		0	0	1	1	1	0
Nina Jackson Levin	“We Just Take Care of Each Other”: Navigating ‘Chosen Family’ in the Context of Health, Illness, and the Mutual Provision of Care amongst Queer and Transgender Young Adults	International Journal of Environmental Research and Public Health	2020	0	0	0	0	0	0	0	0	0	0	0	0	0	0	0	0	0	1	6	11	3	1	10		0	0	1	1	0	1	1	6	1	2	0		0		0		1	3	0		0
Pascale Jadoul	Efficacy of ovarian tissue cryopreservation for fertility preservation: lessons learned from 545 cases	Human Reproduction	2017	0	0	0	0	0	0	0	0	0	0	0	0	0	0	0	1	0	0	3	545	0			545	1	1	1		0	0
Sarah James-Abra	Trans people's experiences with assisted reproduction services: a qualitative study	Human Reproduction	2015	0	0	0	0	0	0	0	0	0	0	0	0	0	0	0	1	0	0	6	11	1		11		0	0	1	1	1	1	1	6	0		1	2	0		0		0		0		1	3
Reidar Schei Jessen	Negotiating Gender in Everyday Life: Toward a Conceptual Model of Gender Dysphoria in Adolescents	Archives of Sexual Behavior	2021	0	0	0	0	0	0	0	0	0	0	0	0	0	0	0	0	1	0	6	9	1		9		0	1	1	0	0	0
David Jiang	Does Depth Matter? Factors Affecting Choice of Vulvoplasty Over Vaginoplasty as Gender-Affirming Genital Surgery for Transgender Women	The Journal of Sexual Medicine	2018	0	0	0	0	0	0	0	0	0	0	0	1	1	0	0	0	0	0	0	486	1		486		0	1	1	1	1	0
Da David Jiang	Implementation of a Pelvic Floor Physical Therapy Program for Transgender Women Undergoing Gender-Affirming Vaginoplasty	Obstetrics & Gynecology	2019	0	0	0	0	0	0	0	0	0	0	0	0	1	0	0	0	0	0	3	77	1		77							0
Sirachai Jindarak	Spermatogenesis Abnormalities following Hormonal Therapy in Transwomen	BioMed Research International	2018	0	0	0	0	1	0	0	0	0	0	0	0	0	0	0	1	0	0	3	173	1		173							0
Thomas W. Johnson	Eunuchs in Contemporary Society: Characterizing Men Who Are Voluntarily Castrated (Part I)	The Journal of Sexual Medicine	2007	0	0	0	0	0	0	0	0	1	0	0	0	0	0	0	0	0	0	7	135	6			135						0
Kelly C. Johnson	Invalidation Experiences Among Non-Binary Adolescents	The Journal of Sex Research	2019	0	0	0	0	0	0	0	1	0	0	0	0	0	0	0	0	0	0	6	28	1		28		0	1	1	0	0	1	1	5	1	1	1	4	1	1	0		1	3	0		1	14
Bethany A. Jones	Investigating the outcome of the initial assessment at a national transgender health service: Time to review the process?	International Journal of Transgenderism	2017	0	0	0	0	1	0	0	0	0	0	0	0	0	0	0	0	0	0	2	617	1		617							0
Bethany A. Jones	Gender congruence and body satisfaction in nonbinary transgender people: A case control study	International Journal of Transgenderism	2019	0	0	0	0	0	0	0	1	0	0	0	0	0	0	0	0	0	1	5	526	3	338	188							0
Charlotte Jones	Intersex, infertility and the future: early diagnoses and the imagined life course	Sociology of Health and Illness	2019	0	0	0	0	0	0	0	0	0	1	0	0	0	0	0	0	0	0	6	5	5			5	0	0	1	1	0	1	1	5	0		0		0		0		0		0		0
Rachel K. Jones	Transgender abortion patients and the provision of transgender-specific care at non-hospital facilities that provide abortions	Contraception: X	2020	0	0	0	0	0	0	0	0	0	0	0	0	0	0	0	1	0	0	0	230	1		230							0
Benjamin P. Jones	Perceptions and Motivations for Uterus Transplant in Transgender Women	JAMA Network Open	2021	0	0	0	0	0	0	0	0	0	0	0	0	1	0	0	0	0	0	0	182	1		182		0	0	1	0	0	0
Angela Ann Joseph	Gender Issues and Related Social Stigma Affecting Patients with a Disorder of Sex Development in India	Archives of Sexual Behavior	2017	0	0	0	0	0	0	0	0	0	1	0	0	0	0	0	0	0	0	6	205	4		205		1	1	1	1	0	0
Jamie M. Julian	The Impact of Chest Binding in Transgender and Gender Diverse Youth and Young Adults	Journal of Adolescent Health	2021	0	0	0	0	0	1	0	0	0	0	0	0	0	0	0	0	0	0	0	684	1		684		0	1	1	0	0	0
Maya Kailas	Prevalence and Types of Gender-Affirming Surgery Among A Sample of Transgender Endocrinology Patients Prior to State Expansion of Insurance Coverage	Endocrine Practice	2017	0	0	0	0	0	0	0	0	0	0	0	1	0	0	0	0	0	0	0	99	1		99		0	0	1	1	1	0
Riittakerttu Kaltiala	Adolescent development and psychosocial functioning after starting cross-sex hormones for gender dysphoria	Nordic Journal of Psychiatry	2019	0	0	0	0	0	1	0	0	0	0	0	0	0	0	0	0	0	0	3	52	1		52		0	1	1	0	0	0
Riittakerttu Kaltiala-Heino	Two years of gender identity service for minors: overrepresentation of natal girls with severe problems in adolescent development	Mental Health	2015	0	0	0	0	0	1	0	0	0	0	0	0	0	0	0	0	0	0	7	47	1		47							0
Jeeve Kanagalingam	Cricothyroid Approximation and Subluxation in 21 Male-to-Female Transsexuals	The Laryngoscope	2005	0	0	0	0	0	0	0	0	0	0	0	0	0	1	0	0	0	0	2	21	1		21		0	0	1	1	1	0
Robert C. J. Kanhai	Exceptional Presenting Conditions and Outcome of Augmentation Mammaplasty in Male-to-Female Transsexuals	Annals of Plastic Surgery	1999	0	0	0	0	0	0	0	1	0	0	0	0	0	0	0	0	0	0	0	11	1		11							0
R. C. J. Kanhai	Long-term outcome of augmentation mammaplasty in male-to-female transsexuals: a questionnaire survey of 107 patients	British Journal of Plastic Surgery	2000	0	0	0	0	0	0	0	0	0	0	0	0	1	0	0	0	0	0	3	107	1		107		0	0	1	1	1	0
Rula V. Kanj	Hormonal contraceptive choices in a clinic-based series of transgender adolescents and young adults	International Journal of Transgenderism	2019	0	0	0	0	0	1	0	0	0	0	0	0	0	0	0	0	0	0	3	231	1		231		1	1	1	0	0	0
Christodoulos Kaoutzanis	The Effect of Smoking in the Cosmetic Surgery Population: Analysis of 129,007 Patients	Aesthetic Surgery Journal	2019	0	0	0	0	0	0	0	0	0	0	0	0	0	0	0	0	0	1	2	129007	0			129007	1	1	1	1	1	0
Shanna K. Kattari	Differences Across Age Groups in Transgender and Gender Non-Conforming People’s Experiences of Health Care Discrimination, Harassment, and Victimization	Journal of Aging and Health	2015	0	0	0	0	0	0	0	0	0	0	0	0	0	0	1	0	0	0	0	5885	1		5885		0	0	1	1	1	1	1	4465	1	125	1	250	1	192	1	73	1	780	0		0
Shanna K. Kattari	Exploring the relationship between transgender-inclusive providers and mental health outcomes among transgender/gender variant people	Social Work in Health Care	2016	0	0	0	0	1	0	0	0	0	0	0	0	0	0	0	0	0	0	0	417	1		417							1	1	333	1	3	1	3	1	19	1	5	1	35	0		1	9
Sabra L. Katz-Wise	Transactional pathways of transgender identity development in transgender and gender-nonconforming youth and caregiver perspectives from the Trans Youth Family Study	International Journal of Transgenderism	2017	0	0	0	0	0	1	0	0	0	0	0	0	0	0	0	0	0	0	6	16	1		16		1	1	1	0	0	1	1	14	0		0		0		0		1	2	0		0
Michael R. Kauth	Access to Care for Transgender Veterans in the Veterans Health Administration: 2006–2013	American Journal of Public Health	2014	0	0	1	0	0	0	0	0	0	0	0	0	0	0	0	0	0	0	3	2662	1		2662							0
Luisa Kcomt	Healthcare avoidance due to anticipated discrimination among transgender people: A call to create trans-affirmative environments	SSM - Population Health	2020	0	0	0	0	0	0	0	1	0	0	0	0	0	0	0	0	0	1	0	19157	1		19157		0	0	1	1	1	1	1	11994	0		1	2784	1	3168	0		1	398	1	814	0
Victoria Kelly	Effects of Gender-confirming Pitch-raising Surgery in Transgender Women a Long-term Follow-up Study of Acoustic and Patient-reported Data	Journal of Voice	2019	0	0	0	0	0	0	0	0	0	0	0	0	0	1	0	0	0	0	3	24	1		24		0	0	0	1	1	0
Joanne F. Kelvin	Cancer and Fertility Program Improves Patient Satisfaction With Information Received	Journal of Clinical Oncology	2016	0	0	0	0	0	0	0	0	0	0	0	0	0	0	0	0	1	0	0	861	0			861	0	0	1	1	0	1	1	672	1	51	1	47	1	53	0		0		1	39	1	860
Mathilde Kennis	Sexual Self-Concept Discrepancies Mediate the Relation between Gender Dysphoria Sexual Esteem and Sexual Attitudes in Binary Transgender Individuals	The Journal of Sex Research	2022	0	0	0	0	0	0	0	0	0	0	0	0	0	0	0	0	1	0	0	402	3	205	197							0
Marissa A. Kent	Effects of Feminizing Hormones on Sperm Production and Malignant Changes: Microscopic Examination of Post Orchiectomy Specimens in Transwomen	Urology	2018	0	0	0	0	0	0	0	0	0	0	0	0	0	0	0	1	0	0	0	135	1		135		0	0	1	1	1	0
Colton L. Keo-Meier	Testosterone treatment and MMPI-2 improvement in transgender men: a prospective controlled study	Journal of Consulting and Clinical Psychology	2015	0	0	0	0	0	0	0	0	0	0	0	1	0	0	0	0	0	0	2	163	3	115	48		0	1	1	1	1	1	1	121	1	21	1	8	1	26	1	1	0		1	4	0
Mauro E. Kerckhof	Prevalence of Sexual Dysfunctions in Transgender Persons: Results from the ENIGI Follow-Up Study	The Journal of Sexual Medicine	2019	0	0	0	0	0	0	0	0	0	0	0	1	0	0	0	0	1	0	0	518	1		518							0
Karine Khatchadourian	Clinical Management of Youth with Gender Dysphoria in Vancouver	The Journal of Paediatrics	2014	0	0	0	0	0	1	0	0	0	0	0	0	0	0	0	0	0	0	1	84	4		84		1	1	1	0	0	0
Jeremy D. Kidd	The Relationship Between Tobacco Use and Legal Document Gender-Marker Change, Hormone Use, and Gender-Affirming Surgery in a United States Sample of Trans-Feminine and Trans-Masculine Individuals: Implications for Cardiovascular Health	LGBT Health	2018	0	0	0	0	0	0	0	0	0	0	0	0	0	0	1	0	0	1	0	1104	1		1104							1	1	951	1	19	1	28	1	56	0		0		1	50	0
Kacie M. Kidd	Prevalence of Gender-Diverse Youth in an Urban School District	Pediatrics	2021	0	0	0	0	0	1	0	0	0	0	0	0	0	0	0	0	0	0	0	3168	3	2877	291							1	1	1307	0		1	988	1	291	0		1	425	1	157	0
Hyung-Tae Kim	A New Conceptual Approach for Voice Feminization: 12 Years of Experience	The Laryngoscope	2017	0	0	0	0	0	0	0	0	0	0	0	0	0	1	0	0	0	0	3	362	1		362		0	1	1	1	1	0
Maartje Klaver	Hormonal Treatment and Cardiovascular Risk Profile in Transgender Adolescents	Pediatrics	2020	0	0	0	0	0	0	0	0	0	0	0	1	0	0	0	0	0	0	3	192	1		192		0	1	1	0	0	1	1	183	0		0		0		0		0		0		1	8
Augustus Klein	Family Rejection as a Predictor of Suicide Attempts and Substance Misuse Among Transgender and Gender Nonconforming Adults	LGBT Health	2016	0	0	0	0	0	1	0	0	0	0	0	0	0	0	0	0	0	0	0	3458	1		3458		0	0	1	1	1	1	1	2370	0		1	164	1	166	0		0		0		1	421
Theo A. Klimstra	Identity Formation in Adolescence: Change or Stability?	Journal of Youth and Adolescence	2010	0	0	0	0	0	1	0	0	0	0	0	0	0	0	0	0	0	0	2	1313	0			1313	1	1	1	0	0	0
Daniel Klink	Bone Mass in Young Adulthood Following Gonadotropin-Releasing Hormone Analog Treatment and Cross-Sex Hormone Treatment in Adolescents With Gender Dysphoria	The Journal of Clinical Endocrinology and Metabolism	2015	0	0	0	0	0	1	0	0	0	0	0	1	0	0	0	0	0	0	2	34	4		34							0
James L. Klosky	Prevalence and Predictors of Sperm Banking in Adolescents Newly Diagnosed With Cancer: Examination of Adolescent, Parent, and Provider Factors Influencing Fertility Preservation Outcomes	Journal of Clinical Oncology	2017	0	0	0	0	0	0	0	0	0	0	0	0	0	0	0	1	0	0	0	146	0			146	0	1	1	0	0	1	1	95	0		0		0		0		0		1	51	0
James L. Klosky	Provider Influences on Sperm Banking Outcomes Among Adolescent Males Newly Diagnosed With Cancer	Journal of Adolescent Health	2017	0	0	0	0	0	0	0	0	0	0	0	0	0	0	0	1	0	0	2	99	0			99	0	1	1	0	0	1	1	67	0		0		0		0		0		1	32	0
Ismail Kocak	Laser Reduction Glottoplasty for Managing Androphonia After Failed Cricothyroid Approximation Surgery	Journal of Voice	2010	0	0	0	0	0	0	0	0	0	0	0	0	0	1	0	0	0	0	0	3	1		3		0	0	1	1	0	0
Sema Koçan	Body Image of Women with Breast Cancer After Mastectomy: A Qualitative Research	The Journal of Breast Health	2016	0	0	0	0	0	0	0	0	1	0	0	0	0	0	0	0	0	0	6	20	0			20	0	0	0	1	1	0
Andreas Koehler	Genders and Individual Treatment Progress in (Non-)Binary Trans Individuals	The Journal of Sexual Medicine	2018	0	0	0	0	1	0	0	1	0	0	0	0	1	0	0	0	0	0	0	415	1		415		0	1	1	1	0	0
Olga Kornienko	Peer influence on gender identity development in adolescence	Developmental Psychology	2016	0	0	0	0	0	1	0	0	0	0	0	0	0	0	0	0	0	0	2	670	0			670						1	1	77	0		1	117	1	379	1	50	0		1	50	0
Aki Kozato	No Venous Thromboembolism Increase Among Transgender Female Patients Remaining on Estrogen for Gender-Affirming Surgery	The Journal of Clinical Endocrinology & Metabolism	2021	0	0	0	0	0	0	0	0	0	0	0	1	0	0	0	0	0	0	3	919	1		919							1	1	377	1	29	1	260	1	132	0		1	2	0		1	119
Baudewijntje P. C. Kreukels	Gender Dysphoria and Gender Change in Disorders of Sex Development/Intersex Conditions: Results From the dsd-LIFE Study	The Journal of Sexual Medicine	2018	0	0	0	0	0	0	0	0	0	1	0	0	0	0	0	0	0	0	0	1040	3	1028	12							0
Suzanne M.E. Kuijpers	Toward a Lowest Effective Dose of Cyproterone Acetate in Trans Women: Results From the ENIGI Study	The Journal of Clinical Endocrinology & Metabolism	2021	0	0	0	0	0	0	0	0	0	0	0	1	0	0	0	0	0	0	2	882	1		882		0	1	1	1	1	1	1	1117	0		0		0		0		0		0		1	35
Somyos Kunachak	Thyroid Cartilage and Vocal Fold Reduction: A New Phonosurgical Method for Male-to-Female Transsexuals	Annals of Otology, Rhinology & Laryngology	2000	0	0	0	0	0	0	0	0	0	0	0	0	0	1	0	0	0	0	2	6	1		6		0	0	1	0	0	0
Laura E. Kuper	Exploring the Diversity of Gender and Sexual Orientation Identities in an Online Sample of Transgender Individuals	Journal of Sex Research	2012	0	0	0	0	0	0	0	1	0	0	0	0	0	0	0	0	0	0	0	292	1		292		0	0	1	1	1	1	1	254	1	8	1	4	0		1	2	0		1	41	1	275
Laura E. Kuper	Stud Identity Among Female-Born Youth of Color: Joint Conceptualizations of Gender Variance and Same-Sex Sexuality	Journal of Homosexuality	2014	0	0	0	0	0	0	0	1	0	0	0	0	0	0	0	0	0	0	6	4	10			4						1	0		0		1	3	1	1	0		0		0		0
Laura E. Kuper	Exploring Cross-Sectional Predictors of Suicide Ideation, Attempt, and Risk in a Large Online Sample of Transgender and Gender Nonconforming Youth and Young Adults	LGBT Health	2018	0	0	0	0	0	0	0	0	0	0	0	0	0	0	0	0	0	1	0	1896	1		1896		0	1	1	1	0	1	1	1701	1	102	1	138	1	174	1	104	0		0		0
Laura E. Kuper	Gender identity development among transgender and gender nonconforming emerging adults: An intersectional approach	International Journal of Transgenderism	2018	0	0	0	0	0	0	0	1	0	0	0	1	0	0	0	0	0	0	6	20	10			20	0	0	1	0	0	1	1	5	0		1	10	1	2	0		1	3	0		0
Laura E. Kuper	Baseline Mental Health and Psychosocial Functioning of Transgender Adolescents Seeking Gender-Affirming Hormone Therapy	Journal of Developmental & Behavioral Pediatrics	2019	0	0	0	0	0	0	0	0	0	0	0	1	0	0	0	0	0	0	0	149	1		149		1	1	1	0	0	1	1	122	1	2	1	3	1	19	1	1	1	2	0		0
Laura E. Kuper	Exploring the gender development histories of children and adolescents presenting for gender affirming medical care	Clinical Practice in Pediatric Psychology	2019	0	0	0	0	0	1	0	1	0	0	0	0	0	0	0	0	0	0	0	224	1		224		1	1	0	0	0	1	1	173	1	7	1	6	1	36	0		0		1	3	0
Laura E. Kuper	Body Dissatisfaction and Mental Health Outcomes of Youth on Gender-Affirming Hormone Therapy	Pediatrics	2020	0	0	0	0	0	1	0	0	0	0	0	1	0	0	0	0	0	0	2	148	4		148		1	1	1	0	0	1	1	137	0		1	3	1	24	1	1	1	3	1	120	1	44
Lisette Kuyper	Gender Identities and Gender Dysphoria in the Netherlands	Archives of Sexual Behavior	2014	0	0	1	0	0	0	0	0	0	0	0	0	0	0	0	0	0	0	0	8064	4		8064		0	1	1	1	1	1	1	7063	0		1	443	1	451	0		0		1	89	0
Ola Kvist	A cross-sectional magnetic resonance imaging study of factors influencing growth plate closure in adolescents and young adults	Acta Paediatrica	2021	0	0	0	0	0	0	0	0	0	0	0	1	0	0	0	0	0	0	0	958	0			958	0	1	1	0	0	0
Mabel Kyinn	Weight gain and obesity rates in transgender and gender-diverse adults before and during hormone therapy	International Journal of Obesity	2021	0	0	0	0	0	0	0	0	0	0	0	1	0	0	0	0	0	0	3	470	1		470		0	1	1	1	1	1	1	302	1	8	1	85	1	66	0		0		1	377	1	5448
Ute Lampalzer	Psychosocial care and support in the field of intersex/diverse sex development (dsd): counselling experiences, localisation and needed improvements	International Journal of Impotence Research	2021	0	0	0	0	0	0	0	0	0	1	0	0	0	0	0	0	0	0	7	40	5			40	0	0	1	1	1	0
Mikael Landén	Factors predictive of regret in sex reassignment	Acta Psychiatrica Scandinavica	1998	0	0	0	0	0	0	0	0	0	0	0	0	1	0	0	0	0	0	3	218	1		218							0
Lisa Langenderfer-Magruder	Experiences of Intimate Partner Violence and Subsequent Police Reporting Among Lesbian, Gay, Bisexual, Transgender, and Queer Adults in Colorado: Comparing Rates of Cisgender and Transgender Victimization	Journal of Interpersonal Violence	2016	0	0	0	0	1	0	0	0	0	0	0	0	0	0	0	0	0	0	0	1139	3	1017	122							0
Ruth E. Langley	Transdermal oestradiol for androgen suppression in prostate cancer: long-term cardiovascular outcomes from the randomised Prostate Adenocarcinoma Transcutaneous Hormone (PATCH) trial programme	Lancet	2021	0	0	0	0	0	0	0	0	1	0	0	0	0	0	0	0	0	0	1	1694	0			1694						0
Jelena S. Laube	Sexual Behavior, Desire, and Psychosexual Experience in Gynephilic and Androphilic Trans Women: A Cross-Sectional Multicenter Study	The Journal of Sexual Medicine	2020	0	0	0	0	0	0	0	0	0	0	0	0	0	0	0	0	1	0	0	58	1		58		0	0	1	1	0	0
Anne A. Lawrence	Factors Associated with Satisfaction or Regret Following Male-to-Female Sex Reassignment Surgery	Archives of Sexual Behavior	2003	0	0	0	0	1	0	0	0	0	0	0	0	1	0	0	0	0	0	0	232	1		232		0	0	1	1	1	0
Anne A. Lawrence	Sexuality Before and After Male-to-Female Sex Reassignment Surgery	Archives of Sexual Behavior	2005	0	0	0	0	1	0	0	0	0	0	0	0	0	0	0	0	0	0	0	232	1		232		0	0	1	1	1	0
Marianne LeBreton	Genital Sensory Detection Thresholds and Patient Satisfaction with Vaginoplasty in Male-to-Female Transgender Women	The Journal of Sexual Medicine	2017	0	0	0	0	0	0	0	0	0	0	0	0	1	0	0	0	0	0	2	76	1		76		0	0	1	1	1	1	1	73	0		0		0		0		0		0		0
David S. Lee	Active Mental Illnesses Adversely Affect Surgical Outcomes	The American Surgeon	2016	0	0	0	0	0	0	0	0	0	0	0	0	0	0	0	0	0	1	3	183	0			183						0
Hyemin Lee	Health Disparities Among Transgender Adults in South Korea	Asia Pacific Journal of Public Health	2020	0	1	0	0	0	0	0	0	0	0	0	0	0	0	0	0	0	0	0	255	1		255		0	0	1	1	0	0
Janet Y. Lee	Low Bone Mineral Density in Early Pubertal Transgender/Gender Diverse Youth: Findings From the Trans Youth Care Study	Journal of the Endocrine Society	2020	0	0	0	0	0	1	0	0	0	0	0	1	0	0	1	0	0	0	0	63	1		63							1	1	35	0		1	2	1	12	0		1	7	1	5	1	5
Tyler G. Lefevor	How well do various types of support buffer psychological distress among transgender and gender nonconforming students?	International Journal of Transgenderism	2018	0	0	0	0	0	1	0	0	0	0	0	0	0	0	0	0	0	0	0	3090	3	2060	1030							1	1	2161	0		0		0		0		0		1	929	0
Vicky Lehmann	Fertility-related knowledge and reproductive goals in childhood cancer survivors: short communication	Human Reproduction	2017	0	0	0	0	0	1	0	0	0	0	0	0	0	0	0	0	0	0	0	149	0			149	0	0	1	1	0	0
Justin E. Lerner	More than an Apple a Day: Factors Associated with Avoidance of Doctor Visits Among Transgender, Gender Nonconforming, and Nonbinary People in the USA	Sexuality Research and Social Policy	2021	0	0	0	1	0	0	0	0	0	0	0	0	0	0	0	0	0	0	0	21930	1		21930		0	0	1	1	1	1	1	18228	1	613	1	717	1	1113	1	262	1	997	0		0
Angela Leung	Assisted reproductive technology outcomes in female-to-male transgender patients compared with cisgender patients: a new frontier in reproductive medicine	Fertility and Sterility	2019	0	0	0	0	0	0	0	0	0	0	0	0	0	0	0	1	0	0	3	156	3	130	26		0	1	1	1	0	0
Sylvie Lierman	Fertility preservation for trans men: frozen-thawed in vitro matured oocytes collected at the time of ovarian tissue processing exhibit normal meiotic spindles	Journal of Assisted Reproduction and Genetics	2017	0	0	0	0	0	0	0	0	0	0	0	0	0	0	0	1	0	0	0	16	1		16				1	1		0
Alexis D. Light	Transgender Men Who Experienced Pregnancy After Female-to-Male Gender Transitioning	Obstetrics & Gynecology	2014	0	0	0	0	1	0	0	1	0	0	0	1	0	0	0	1	0	0	7	41	1		41		0	1	1	1	0	1	1	36	1	1	1	1	0		0		0		0		1	2
Alexis D. Light	Family planning and contraception use in transgender men	Contraception	2018	0	0	0	0	0	0	0	0	0	0	0	0	0	0	0	1	0	0	0	197	1		197		0	0	1	1	0	1	1	173	0		0		1	12	0		1	10	1	19	0
Karen Lin-Su	Congenital adrenal hyperplasia patient perception of ‘disorders of sex development’ nomenclature	International Journal of Pediatric Endocrinology	2015	0	0	0	0	0	0	0	0	0	1	0	0	0	0	0	0	0	0	0	128	0			128						0
Louis Lindley	Sexual Satisfaction in Trans Masculine and Nonbinary Individuals: A Qualitative Investigation	The Journal of Sex Research	2021	0	0	0	0	0	0	0	0	0	0	0	0	0	0	0	0	1	0	6	358	1		358		0	0	1	1	1	1	1	276	1	11	0		1	17	1	3	1	22	1	16	1	8
Ebba K. Lindqvist	Quality of life improves early after gender reassignment surgery in transgender women	European Journal of Plastic Surgery	2017	0	1	0	0	0	0	0	0	0	0	0	0	0	0	0	0	0	0	2	190	1		190		0	0	1	1	1	0
Lisa Littman	Individuals Treated for Gender Dysphoria with Medical and/or Surgical Transition Who Subsequently Detransitioned: A Survey of 100 Detransitioners	Archives of Sexual Behavior	2021	0	0	0	0	1	1	0	0	0	0	0	0	0	0	0	0	0	0	0	100	4		100							1	1	90	1	2	0		1	2	0		1	9	1	4	0
Ye Liu	The Desire and Status of Gender-Affirming Hormone Therapy and Surgery in Transgender Men and Women in China: A National Population Study	The Journal of Sexual Medicine	2020	0	1	0	0	0	0	0	0	0	0	0	0	0	0	0	0	0	0	0	1304	1		1304		1	1	1	1	1	0
Giulia Lo Russo	Masculine Chest-Wall Contouring in FtM Transgender: a Personal Approach	Aesthetic Plastic Surgery	2017	0	1	0	0	0	0	0	0	0	0	0	0	1	0	0	0	0	0	2	16	1		16		0	0	1	1	0	0
Richard Lowry	Nonconforming Gender Expression and Associated Mental Distress and Substance Use Among High School Students	JAMA Pediatrics	2018	0	0	1	0	0	0	0	0	0	0	0	0	0	0	0	0	0	0	0	6082	0			6082						1	1	881	0		1	891	1	3163	0		0		1	1008	1	139
Tove Lundberg	Making sense of ‘Intersex’ and ‘DSD’: how laypeople understand and use terminology	Psychology and Sexuality	2018	0	0	0	0	0	0	0	0	0	1	0	0	0	0	0	0	0	0	6	22	0			22	0	1	1	0	0	0
Paula M. Luz	Association of Discrimination, Violence, and Resilience with Depressive Symptoms Among Transgender Women in Rio de Janeiro, Brazil: A Cross-Sectional Analysis	Transgender health	2022	0	1	0	0	0	0	0	0	0	0	0	0	0	0	0	0	0	0	0	489	1		489							1	0		0		1	131	0		0		0		1	358	0
Micheal Lynch	An ecological-transactional analysis of children and contexts: The longitudinal interplay among child maltreatment, community violence, and children's symptomatology	Development and Psychopathology	1998	0	0	0	0	0	0	1	0	0	0	0	0	0	0	0	0	0	0	2	322	0			322	1	0	0	0	0	1	0		0		1	200	1	39	0		0		1	7	1	76
Lyne Noelle Chiniara	Perspectives on fertility preservation and parenthood among transgender youth and their parents	Archives of Disease in Childhood	2019	0	0	0	0	0	0	0	0	0	0	0	0	0	0	0	1	0	0	0	79	1		79		1	1	1	0	0	1	1	55	0		0		0		1	3	0		1	17	1	5
Andrea M. Russell	A comparison of heterosexual and LGBTQ cancer survivors‚Äô outlooks on relationships, family building, possible infertility, and patient-doctor fertility risk communication	Journal of Cancer Survivorship	2016	0	0	0	0	0	0	0	0	0	0	0	0	0	0	0	1	0	0	6	22	10			22	0	1	1	1	0	1	1	18	1	1	0		1	1	0		1	1	0		1	1
Krisztina Mészáros	Efficacy of Conservative Voice Treatment in Male-to-Female Transsexuals	Folia Phoniatrica et Logopaedica	2005	0	0	0	0	0	0	0	0	0	0	0	0	0	1	0	0	0	0	2	5	1		5		0	0	1	0	0	0
Alex Müller	Scrambling for access: availability, accessibility, acceptability and quality of healthcare for lesbian, gay, bisexual and transgender people in South Africa	BMC International Health and Human Rights	2017	0	0	0	1	0	0	0	0	0	0	0	0	0	0	0	0	0	0	6	16	10			16						0
Iván Mañero Vazquez	Aesthetic Refinement in the Creation of the Clitoris, Its Preputial Hood, and Labia Minora in Male-to-Female Transsexual Patients	Annals of Plastic Surgery	2018	0	0	0	0	0	0	0	0	0	0	0	0	1	0	0	0	0	0	2	97	1		97		0	1	1	1	1	0
Trevor MacDonald	Transmasculine individuals‚Äô experiences with lactation, chestfeeding, and gender identity: a qualitative study	BMC Pregnancy and Childbirth	2016	0	0	0	0	0	0	0	0	0	0	0	0	0	0	0	1	0	0	6	22	1		22		0	0	1	1	0	1	1	10	0		1	2	0		0		0		1	1	1	9
Kinnon R. MacKinnon	Preventing transition “regret”: An institutional ethnography of gender-affirming medical care assessment practices in Canada	Social Science and Medicine	2021	0	0	0	0	1	0	0	0	0	0	0	0	0	0	0	0	0	0	6	9	1		9							0
Anne J. Maheux	Examining Sexual Behavior Among U.S. Transgender Adolescents	The Journal of Sex Research	2021	0	0	0	0	0	0	0	0	0	0	0	0	0	0	0	0	1	0	0	1223	1		1223		0	1	1	0	0	1	1	828	1	29	1	92	1	97	0		0		1	177	0
Aditi Malhotra	Prevalence and Predictors of Cardiovascular Disease and Risk Factors in Transgender Persons in the United States	Critical Pathways in Cardiology	2022	0	0	0	0	0	0	0	0	0	0	0	0	0	0	1	0	0	0	0	1019	1		1019		0	0	1	1	1	1	1	655	0		1	107	1	113	0		1	37	1	87	1	20
Oscar J. Manrique	Gender-Confirmation Surgery Using the Pedicle Transverse Colon Flap for Vaginal Reconstruction: A Clinical Outcome and Sexual Function Evaluation Study	Plastic and Reconstructive Surgery	2018	0	0	0	0	0	0	0	0	0	0	0	0	1	0	0	0	0	0	3	15	1		15		0	0	1	1	0	0
JoAnn E. Manson	Menopausal hormone therapy and health outcomes during the intervention and extended poststopping phases of the Women's Health Initiative randomized trials	JAMA	2013	0	0	0	0	0	0	0	0	0	0	0	1	0	0	0	0	0	0	1	27347	2	27347			0	0	0	1	1	1	1	22030	1	527	1	2738	1	1537	1	130	0		1	385	0
Ilana G. Margulies	Preferences of Transgender and Gender-Nonconforming Persons in Gender-Confirming Surgical Care: A Cross-Sectional Study	Annals of Plastic Surgery	2021	0	0	0	0	0	0	0	0	0	0	0	0	0	0	0	0	0	1	0	313	1		313							1	1	265	1	8	1	2	1	10	0		0		0		1	23
Marianne Canonico	Hormone Therapy and Venous Thromboembolism Among Postmenopausal Women	Circulation	2007	0	0	0	0	0	0	0	0	0	0	0	1	0	0	0	0	0	0	5	271	2	271			0	0	0	1	1	0
Maja Marinkovic	Chest reconstructive surgeries in transmasculine youth: Experience from one pediatric center	International Journal of Transgenderism	2017	0	1	0	0	0	1	0	0	0	0	0	0	1	0	0	0	0	0	3	14	1		14		0	1	1	0	0	0
Courtney Marsh	Low total motile sperm in transgender women seeking hormone therapy	Journal of Assisted Reproduction and Genetics	2019	0	0	0	0	0	1	0	0	0	0	0	0	0	0	0	0	0	0	5	39	3	17	22							0
W.A. Marshall	Variations in pattern of pubertal changes in girls	Archives of Disease in Childhood	1969	0	0	0	0	0	1	0	0	0	0	0	0	0	0	0	0	0	0	2	192	0			192						1	1	192	0		0		0		0		0		0		0
Jonathan P. Massie	Predictors of Patient Satisfaction and Postoperative Complications in Penile Inversion Vaginoplasty	American Society of Plastic Surgeons	2018	0	0	0	0	0	0	0	0	0	0	0	0	1	0	0	0	0	0	0	117	1		117		0	1	1	1	1	0
Nicholas S. Mastronikolis	Wendler Glottoplasty: An Effective Pitch Raising Surgery in Male-to-Female Transsexuals	Journal of Voice	2013	0	0	0	0	0	0	0	0	0	0	0	0	0	1	0	0	0	0	3	31	1		31		0	1	1	1	1	0
Vandana Matai	Cricothyroid Approximation and Thyroid Chondroplasty: A Patient Survey	Otolaryngology - Head and Neck Surgery	2003	0	0	0	0	0	0	0	0	0	0	0	0	0	1	0	0	0	0	0	54	1		54		0	0	1	1	1	0
Andres Matoso	Spectrum of findings in orchiectomy specimens of persons undergoing gender confirmation surgery	Human Pathology	2018	0	0	0	0	0	0	0	0	0	0	0	0	0	0	0	1	0	0	0	50	1		50		0	0	1	1	1	0
Toby K. Mayer	How Gender Identity and Treatment Progress Impact Decision-Making, Psychotherapy and Aftercare Desires of Trans Persons	Journal of Clinical Medicine	2019	0	0	0	0	0	0	0	0	0	0	0	0	0	0	0	0	0	1	0	415	1		415		0	1	1	1	1	0
Stephanie McCallion	An appraisal of current service delivery and future models of care for young people with gender dysphoria	European Journal of Pediatrics	2021	0	0	0	0	0	1	0	0	0	0	0	0	0	0	0	0	0	0	0	91	4		91		1	1	0	0	0	0
Erin McCauley	Exploring Healthcare Experiences for Incarcerated Individuals Who Identify as Transgender in a Southern Jail	Transgender Health	2018	0	0	0	0	0	0	0	0	0	0	1	0	0	0	0	0	0	0	6	10	1		10							0
Elizabeth A. McConnel	Typologies of Social Support and Associations with Mental Health Outcomes Among LGBT Youth	LGBT Health	2015	0	0	0	0	0	1	0	0	0	0	0	0	0	0	0	0	0	0	0	232	10			232	0	1	1	0	0	1	1	35	0		1	128	1	29	0		0		1	40	0
Michal J. McDowell	Risk and protective factors for mental health morbidity in a community sample of female-to-male trans-masculine adults	BMC psychiatry	2019	0	0	0	0	1	0	0	0	0	0	0	0	0	0	0	0	0	0	0	150	1		150		0	0	1	1	0	1	1	112	1	10	1	4	0		0		1	24	0		0
Alex McDowell	Association of Nondiscrimination Policies With Mental Health Among Gender Minority Individuals	JAMA Psychiatry	2020	0	0	0	0	0	0	0	0	0	0	0	0	0	0	0	0	0	1	3	28980	0			28980	0	0	1	0	0	0
Jenifer K. McGuire	The Genderqueer Identity (GQI) Scale: Measurement and validation of four distinct subscales with trans and LGBQ clinical and community samples in two countries	International Journal of Transgenderism	2018	0	0	0	0	0	0	0	1	0	0	0	0	0	0	0	0	0	0	0	327	10			327	0	1	1	1	1	1	1	198	1	34	1	47	1	27	1	14	1	9	0		0
Jenifer K. McGuire	Utrecht Gender Dysphoria Scale - Gender Spectrum (UGDS-GS): Construct validity among transgender, nonbinary, and LGBQ samples	International Journal of Transgender Health	2020	0	0	0	0	0	0	0	1	0	0	0	0	0	0	0	0	0	0	0	1005	3	121	884		0	0	1	1	1	0
Lauren B. McInroy	The Self-Identification, LGBTQ+‚ÄâIdentity Development, and Attraction and Behavior of Asexual Youth: Potential Implications for Sexual Health and Internet-Based Service Provision	Archives of Sexual Behavior	2021	0	0	0	0	0	0	0	0	0	0	0	0	0	0	0	0	1	0	0	711	10			711	0	1	1	0	0	1	1	590	1	44	1	24	1	39	1	34	1	52	1	4	0
Emma J. M. McNeill	Perception of Voice in the Transgender Client	Journal of Voice	2008	0	0	0	0	0	0	0	0	0	0	0	0	0	1	0	0	0	0	0	37	3	25	12		0	0	0	1	1	0
Melissa McTernan	A Comparison of Gender-Affirming Chest Surgery in Nonbinary Versus Transmasculine Patients	Annals of Plastic Surgery	2020	0	0	0	0	0	0	0	1	0	0	0	0	0	0	0	0	0	0	3	776	1		776		0	1	1	1	1	0
Wim Meeus	Identity Statuses as Developmental Trajectories: A Five-Wave Longitudinal Study in Early-to-Middle and Middle-to-Late Adolescents	Journal of Youth and Adolescence	2012	0	0	0	0	0	1	0	0	0	0	0	0	0	0	0	0	0	0	2	1313	0			1313	1	1	1	0	0	1	1	1111	0		0		0		0		0		1	202	0
Jamie E. Mehringer	Experience of Chest Dysphoria and Masculinizing Chest Surgery in Transmasculine Youth	Pediatrics	2021	0	0	0	0	0	1	0	0	0	0	0	0	0	0	0	0	0	0	6	30	1		30		0	1	1	0	0	1	1	22	1	2	1	5	0		0		0		1	2	0
Jonas Meister	Pitch Elevation in Male-to-female Transgender Persons—the Würzburg Approach	Journal of Voice	2017	0	0	0	0	0	0	0	0	0	0	0	0	0	1	0	0	0	0	2	21	1		21		0	0	1	1	1	0
Maria Cristina Meriggiola	Effects of Testosterone Undecanoate Administered Alone or in Combination with Letrozole or Dutasteride in Female to Male Transsexuals	The Journal of Sexual Medicine	2008	0	0	0	0	0	0	0	0	0	0	0	1	0	0	0	0	0	0	1	15	1		15		0	0	1	1	0	0
Heino F. L. Meyer-Bahlburg	Stigma in Medical Settings As Reported Retrospectively by Women With Congenital Adrenal Hyperplasia (CAH) for Their Childhood and Adolescence	Journal of Pediatric Psychology	2017	0	0	0	0	0	0	0	0	0	1	0	0	0	0	0	0	0	0	6	62	0			62	0	0	1	1	1	1	1	52	0		1	4	1	6	0		0		0		0
Heino F. L. Meyer-Bahlburg	Syndrome-Related Stigma in the General Social Environment as Reported by Women with Classical Congenital Adrenal Hyperplasia	Archives of Sexual Behavior	2017	0	0	0	0	0	0	0	0	0	1	0	0	0	0	0	0	0	0	6	62	0			62	0	0	1	1	1	1	1	52	0		1	4	1	6	0		0		0		0
Heino F. L. Meyer-Bahlburg	Stigma Associated with Classical Congenital Adrenal Hyperplasia in Women’s Sexual Lives	Archives of Sexual Behavior	2018	0	0	0	0	0	0	0	0	0	1	0	0	0	0	0	0	0	0	6	62	0			62	0	0	1	1	1	1	1	52	0		1	4	1	6	0		0		0		0
Roger Mieusset	Inhibiting effect of artificial cryptorchidism on spermatogenesis	Fertility and Sterility	1985	0	0	0	0	0	0	0	0	0	0	0	0	0	0	0	1	0	0	2	14	0			14	0	0	1	1	0	0
Roger Mieusset	Effects of artificial cryptorchidism on sperm morphology	Fertility and Sterility	1987	0	0	0	0	0	0	0	0	0	0	0	0	0	0	0	1	0	0	2	19	0			19	0	0	1	1	0	0
Kate Millington	The Utility of Potassium Monitoring in Gender-Diverse Adolescents Taking Spironolactone	Journal of the Endocrine Society	2019	0	0	0	0	0	0	0	0	0	0	0	1	0	0	0	0	0	0	3	85	1		85							1	1	59	1	2	1	2	1	5	0		0		1	8	1	14
Kate Millington	Physiological and Metabolic Characteristics of a Cohort of Transgender and Gender-Diverse Youth in the United States	Journal of Adolescent Health	2020	0	0	0	0	0	0	0	0	0	0	0	1	0	0	0	0	0	0	0	374	1		374		1	1	0	0	0	1	1	231	1	15	1	16	1	77	1	4	1	18	1	77	1	9
Matthew Mills	Toward a Protocol for Transmasculine Voice: A Service Evaluation of the Voice and Communication Therapy Group Program, Including Long-Term Follow-Up for Trans Men at the London Gender Identity Clinic	Transgender Health	2019	0	0	0	0	0	0	0	0	0	0	0	0	0	1	0	0	0	0	3	10	1		10		0	0	1	1	0	0
Jessica M. Ming	Cryopreservation of testicular tissue in pre-pubertal and adolescent boys at risk for infertility: A low risk procedure	Journal of Pediatric Urology	2018	0	0	0	0	0	0	0	0	0	0	0	0	0	0	0	1	0	0	0	34	0			34	0	1	0	0	0	0
Amanda L. Mollet	“It’s easier just to say I’m queer”: Asexual college students’ strategic identity management	Journal of Diversity in Higher Education	2023	0	0	0	0	0	0	0	0	0	0	0	0	0	0	0	0	1	0	6	12	3	6	6							0
Chérie Moody	“Without this, I would for sure already be dead”: A qualitative inquiry regarding suicide protective factors among trans adults	Psychology of Sexual Orientation and Gender Diversity	2015	0	0	0	0	0	0	0	0	0	0	0	1	0	0	0	0	0	0	6	113	1		113		0	0	1	1	1	1	1	106	1	6	0		0		0		1	6	1	11	0
Elena Mora	Comparison of cricothyroid approximation and glottoplasty for surgical voice feminization in male-to-female transsexuals	The Laryngoscope	2018	0	0	0	0	0	0	0	0	0	0	0	0	0	1	0	0	0	0	3	53	1		53		0	0	1	1	1	0
Shane D. Morrison	Long-Term Outcomes of Rectosigmoid Neocolporrhaphy in Male-to-Female Gender Reassignment Surgery	Plastic and Reconstructive Surgery	2015	0	0	0	0	0	0	0	0	0	0	0	0	1	0	0	0	0	0	3	83	1		83		0	0	0	1	1	0
Shane D. Morrison	Prospective Quality-of-Life Outcomes after Facial Feminization Surgery: An International Multicenter Study	Plastic and Reconstructive Surgery	2020	0	0	0	0	0	0	0	0	0	0	0	0	1	0	0	0	0	0	2	71	3	5	66		0	0				0
Heidi Moseson	Development of an affirming and customizable electronic survey of sexual and reproductive health experiences for transgender and gender nonbinary people	PLOS One	2020	0	0	0	0	0	0	0	0	0	0	0	0	0	0	0	1	0	0	0	3110	3	1275	1835		0	0	1	1	1	1	1	2716	1	158	1	149	1	169	1	57	0		1	69	1	172
Heidi Moseson	Abortion experiences and preferences of transgender, nonbinary, and gender-expansive people in the United States	American Journal of Obstetrics & Gynecology	2021	0	0	0	0	0	0	0	0	0	0	0	0	0	0	0	1	0	0	0	1694	1		1694		0	0	1	1	1	1	1	1472	1	90	1	91	1	101	1	42	1	202	1	41	1	95
Heidi Moseson	Pregnancy intentions and outcomes among transgender, nonbinary, and gender-expansive people assigned female or intersex at birth in the United States: Results from a national, quantitative survey	International Journal of Transgender Health	2021	0	0	0	0	0	0	0	0	0	0	0	0	0	0	0	1	0	0	0	1694	1		1694		0	0	1	1	1	1	1	1472	1	90	1	91	1	101	1	42	1	202	1	41	1	95
Joz Motmans	Female and male transgender quality of life: socioeconomic and medical differences	The Journal of Sexual Medicine	2012	0	0	0	0	1	0	0	0	0	0	0	0	0	0	0	0	0	0	0	140	1		140							0
Giovanna Motta	Fracture risk assessment in an Italian group of transgender women after gender-confirming surgery	Journal of Bone and Mineral Metabolism	2020	0	0	0	0	0	0	0	0	0	0	0	0	0	0	1	0	0	0	0	57	1		57		0	0				0
Andrew Mujugira	‚ÄúYou are not a man‚Äù: a multi-method study of trans stigma and risk of HIV and sexually transmitted infections among trans men in Uganda	Journal of the International AIDS Society	2021	0	1	0	0	0	0	0	0	0	0	0	0	0	0	0	0	1	0	7	50	1		50							0
Eric S. Mullins	Thrombosis Risk in Transgender Adolescents Receiving Gender-Affirming Hormone Therapy	Pediatrics	2021	0	1	0	0	0	0	0	0	0	0	0	0	0	0	0	0	0	0	3	611	1		611							1	0		0		0		1	14	0		0		1	595	1	2
Steven C Myers	Increased Rates of Smoking Cessation Observed Among Transgender Women Receiving Hormone Treatment	Endocrine Practice	2017	0	0	0	0	0	0	0	0	0	0	0	0	0	0	1	0	0	0	0	156	1		156		0	0	0	0	0	0
Leena Nahata	Low Fertility Preservation Utilization Among Transgender Youth	Journal of Adolescent Health	2017	0	0	0	0	0	0	0	1	0	0	0	0	0	0	0	1	0	0	0	72	1		72		1	1	1	0	0	0
Rebecca Nash	Frequency and distribution of primary site among gender minority cancer patients: An analysis of U.S. national surveillance data	Cancer Epidemiology	2018	0	0	0	0	0	0	0	0	0	0	0	1	0	0	0	0	0	0	0	805	1		805				1	1	1	1	1	556	0		1	113	1	91	0		0		1	32	1	13
Michael E. Newcomb	High Burden of Mental Health Problems, Substance Use, Violence, and Related Psychosocial Factors in Transgender, Non-Binary, and Gender Diverse Youth and Young Adults	Archives of Sexual Behavior	2020	0	0	0	0	0	0	0	1	0	0	0	0	0	0	0	0	0	0	0	214	1		214		0	1	1	0	0	1	1	62	0		1	64	1	47	0		0		1	41	0
Emily Newfield	Female-to-male transgender quality of life	Quality of Life Research	2006	0	0	0	0	0	0	0	0	0	0	0	1	0	0	0	0	0	0	0	446	1		446							1	1	358	1	6	1	6	1	13	0		0		1	13	0
Anna Neyman	Bicalutamide as an Androgen Blocker With Secondary Effect of Promoting Feminization in Male-to-Female Transgender Adolescents	Journal of Adolescent Health	2019	0	0	0	0	0	0	0	0	0	0	0	1	0	0	0	0	0	0	3	23	1		23		1	1	1	0	0	0
Timo O. Nieder	Being Trans Without Medical Transition: Exploring Characteristics of Trans Individuals from Germany Not Seeking Gender-Affirmative Medical Interventions	Archives of Sexual Behavior	2020	0	0	0	0	1	0	0	1	0	0	0	0	0	0	0	0	0	0	0	415	1		415							0
Timo O. Nieder	Individual Treatment Progress Predicts Satisfaction with Transition-Related Care for Youth with Gender Dysphoria: A Prospective Clinical Cohort Study	The Journal of Sexual Medicine	2021	0	0	0	0	1	1	0	0	0	0	0	0	0	0	0	0	0	0	2	75	4		75		1	1	1	0	0	0
Anna Nobili	The stability of autistic traits in transgender adults following cross-sex hormone treatment	International Journal of Transgender Health	2020	0	0	0	0	0	0	0	0	0	0	0	1	0	0	0	0	0	0	2	118	1		118							0
Natalie J. Nokoff	Health and Cardiometabolic Disease in Transgender Adults in the United States: Behavioral Risk Factor Surveillance System 2015	Journal of the Endocrine Society	2018	0	0	0	0	0	0	0	0	0	0	0	0	0	0	1	0	0	0	0	167059	3	166295	764		0	0	1	1	1	1	1	116671	0		1	19872	1	21608	0		0		1	9074	0
Nienke M. Nota	The occurrence of benign brain tumours in transgender individuals during cross-sex hormone treatment	Brain	2018	0	0	0	0	0	0	0	0	0	0	0	1	0	0	0	0	0	0	3	3928	1		3928		0	0	1	1	0	0
Nienke M. Nota	Occurrence of Acute Cardiovascular Events in Transgender Individuals Receiving Hormone Therapy	Circulation	2019	0	0	0	0	0	0	0	0	0	0	0	1	0	0	1	0	0	0	3	3875	1		3875		0					0
S. A. Reza Nouraei	The Role of Nasal Feminization Rhinoplasty in Male-to-Female Gender Reassignment	Archives of Facial Plastic Surgery	2007	0	0	0	0	0	0	0	0	0	0	0	0	1	0	0	0	0	0	2	12	1		12							0
Kathryn M. Nowotny	Racial disparities in health conditions among prisoners compared with the general population	Population Health	2017	0	0	0	0	0	0	0	0	0	0	1	0	0	0	0	0	0	0	0	18266	0			18266	0	0	1	1	1	0
Larry Nuttbrock	Psychiatric impact of gender-related abuse across the life course of male-to-female transgender persons	Journal of Sex Research	2010	0	0	0	0	0	0	0	0	0	0	0	0	0	0	0	0	0	1	7	571	1		571		0	0	1	1	1	0
Larry Nuttbrock	Gender Abuse, Depressive Symptoms, and Substance Use Among Transgender Women: A 3-Year Prospective Study	American Journal of Public Health	2014	0	0	0	0	0	0	0	0	0	0	0	0	0	0	0	0	0	1	2	230	1		230		0	0	1	1	1	1	1	81	0		1	40	1	82	0		0		1	27	0
Brian A. Nuyen	Feminization Laryngoplasty: 17-Year Review on Long-Term Outcomes, Safety, and Technique	Otolaryngology - Head Neck Surgery	2022	0	0	0	0	0	0	0	0	0	0	0	0	0	1	0	0	0	0	3	162	1		162		0	0				0
Ulrika Nygren	Effects on Voice Fundamental Frequency and Satisfaction with Voice in Trans Men during Testosterone Treatment-A Longitudinal Study	Journal of Voice	2016	0	0	0	0	0	0	0	0	0	0	0	0	0	1	0	0	0	0	3	50	1		50		0	0	1	1	1	0
Ozlem Oguz	Clinical Considerations in Speech and Language Therapy in Turkish Transgender Population	Journal of Voice	2021	0	0	0	0	0	0	0	0	0	0	0	0	0	1	0	0	0	0	1	31	1		31		0	0	1	1	0	0
Kutluk Oktay	In vitro maturation improves oocyte or embryo cryopreservation outcome in breast cancer patients undergoing ovarian stimulation for fertility preservation	Reproductive BioMedicine Online	2010	0	0	0	0	0	0	0	0	0	0	0	0	0	0	0	1	0	0	2	32	0			32	0	0				0
Kristina R. Olson	Mental Health of Transgender Children Who Are Supported in Their Identities	Pediatrics	2015	0	0	0	0	0	0	1	0	0	0	0	0	0	0	0	0	0	0	0	195	3	122	73		1	0	0	0	0	1	1	51	1	4	0		1	6	0		1	12	0		0
Kristina R. Olson	Family discussions of early childhood social transitions	Clinical Practice in Pediatric Psychology	2019	0	0	0	0	0	0	1	0	0	0	0	0	0	0	0	0	0	0	0	60	0			60	1	1	0	0	0	1	1	31	1	6	1	1	1	6	0		1	16	0		0
Kristina R. Olson	Gender Identity 5 Years After Social Transition	Pediatrics	2022	0	0	0	0	0	1	1	0	0	0	0	0	0	0	0	0	0	0	2	317	1		317		1	0	0	0	0	1	1	219	1	10	1	6	1	29	1	3	1	54	0		0
Johanna Olson-Kennedy	Chest Reconstruction and Chest Dysphoria in Transmasculine Minors and Young Adults: Comparisons of Nonsurgical and Postsurgical Cohorts	JAMA Pediatrics	2018	0	0	0	0	1	1	0	0	0	0	0	0	1	0	0	0	0	0	0	136	1		136		0	1	1	0	0	0
Lisa A. Orloff	Laser-Assisted Voice Adjustment (LAVA) in Transsexuals	The Laryngoscope	2006	0	0	0	0	0	0	0	0	0	0	0	0	0	1	0	0	0	0	5	31	1		31		0	0				0
Johannes Ott	Incidence of thrombophilia and venous thrombosis in transsexuals under cross-sex hormone therapy	Fertility and Sterility	2010	0	0	0	0	0	0	0	0	0	0	0	1	0	0	0	0	0	0	3	251	1		251							0
Kelly Owen	The Role of Self- and Listener Perceptions of Femininity in Voice Therapy	International Journal of Transgenderism	2010	0	0	0	0	0	0	0	0	0	0	0	0	0	1	0	0	0	0	0	30	3	10	20		0	0	1	1	1	0
Ashli A. Owen-Smith	Association Between Gender Confirmation Treatments and Perceived Gender Congruence, Body Image Satisfaction, and Mental Health in a Cohort of Transgender Individuals	The Journal of Sexual Medicine	2018	0	1	0	0	1	0	0	0	0	0	0	0	0	0	0	0	0	1	0	697	1		697		0	0	1	1	1	1	1	392	1	48	1	20	1	133	0		1	18	1	49	1	37
Ömer Özkan	Vaginal reconstruction with the modified rectosigmoid colon: surgical technique, long-term results and sexual outcomes	Journal of Plastic Surgery and Hand Surgery	2018	0	1	0	0	0	0	0	0	0	0	0	0	0	0	0	0	0	0	3	43	3	34	9		0	0	1	1	0	1	0		0		0		0		0		0		1	43	0
Jorge A. Padilla	Modifying Patient Expectations Can Enhance Total Hip Arthroplasty Postoperative Satisfaction	The Journal of Arthroplasty	2019	0	0	0	0	0	0	0	0	0	0	0	0	0	0	0	0	1	0	2	93	0			93						1	1	11	1	2	1	12	0		0		0		1	64	1	4
Derek Palmer	Endoscopic and Stroboscopic Presentation of the&#xa0;Larynx in Male-to-Female Transsexual Persons	Journal of Voice	2012	0	0	0	0	0	0	0	0	0	0	0	0	0	1	0	0	0	0	0	9	1		9		0	0	0	1	1	0
Celeste Pang	Later Life Care Planning and Concerns of Transgender Older Adults in Canada	The International Journal of Aging and Human Development	2019	0	0	0	0	0	0	0	0	0	0	0	0	0	0	1	0	0	0	6	24	1		24		0	0	0	0	1	0
Ken C. Pang	Association of Media Coverage of Transgender and Gender Diverse Issues With Rates of Referral of Transgender Children and Adolescents to Specialist Gender Clinics in the UK and Australia	JAMA Network Open	2020	0	0	1	0	0	0	0	0	0	0	0	0	0	0	0	0	0	0	0	5242	1		5242		1	1	1	0	0	0
Nikolaos A. Papadopulos	Male-to-Female Sex Reassignment Surgery Using the Combined Technique Leads to Increased Quality of Life in a Prospective Study	Plastic and Reconstructive Surgery	2017	0	0	0	0	0	0	0	0	0	0	0	0	1	0	0	0	0	0	2	39	1		39		0	0	1	1	1	0
Nikolaos A. Papadopulos	Quality of Life and Patient Satisfaction Following Male-to-Female Sex Reassignment Surgery	The Journal of Sexual Medicine	2017	0	0	0	0	0	0	0	0	0	0	0	0	1	0	0	0	0	0	0	47	1		47		0	0	1	1	1	0
Anghela Z. Paredes	The Impact of Mental Illness on Postoperative Outcomes Among Medicare Beneficiaries: A Missed Opportunity to Help Surgical Patients?	Annals of Surgery	2020	0	0	0	0	0	0	0	0	0	0	0	0	0	0	0	0	0	1	3	1889032	0			1889032	0	0			1	1	1	1746945	0		1	79939	1	5289	0		0		1	56859	0
Emily M. Pariseau	The relationship between family acceptance-rejection and transgender youth psychosocial functioning	Clinical Practice in Pediatric Psychology	2019	0	1	0	0	0	1	1	0	0	0	0	0	0	0	0	0	0	0	7	54	1		54		1	1	1	0	0	0
Chris Park	Trans Woman Voice Questionnaire Scores Highlight Specific Benefits of Adjunctive Glottoplasty With Voice Therapy in Treating Voice Feminization	Journal of Voice	2021	0	0	0	0	0	0	0	0	0	0	0	0	0	1	0	0	0	0	3	31	1		31					1		0
Naanki Pasricha	Communicative satisfaction of male-to-female transsexuals	Logopedics Phoniatrics Vocology	2008	0	0	0	0	0	0	0	0	0	0	0	0	0	1	0	0	0	0	6	12	1		12		0	0	1	1	1	0
Vickie Pasterski	Increased Cross-Gender Identification Independent of Gender Role Behavior in Girls with Congenital Adrenal Hyperplasia: Results from a Standardized Assessment of 4- to 11-Year-Old Children	Archives of Sexual Behavior	2015	0	0	0	0	0	0	0	0	0	1	0	0	0	0	0	0	0	0	7	153	0			153	1	0	0	0	0	0
A.F. Payer	The Ultrastructural Response of Human Leydig Cells to Exogenous Estrogens	Andrologia	1979	0	0	0	0	0	0	0	1	0	0	0	0	0	0	0	0	0	0	2	6	1		6		0	0	1	1	0	0
Sarah M. Peitzmeier	Female-to-Male Patients Have High Prevalence of Unsatisfactory Paps Compared to Non-Transgender Females: Implications for Cervical Cancer Screening	Journal of General Internal Medicine	2014	0	0	0	0	0	0	0	0	0	0	0	0	0	0	1	0	0	0	0	3858	3	3625	233		0	0	1	1	1	1	1	157	1	6	1	13	1	13	0		0		1	12	1	32
Sarah Peitzmeier	Health impact of chest binding among transgender adults: a community-engaged, cross-sectional study	Culture, Health & Sexuality	2016	0	0	0	0	0	1	0	0	0	0	0	0	0	0	0	0	0	0	0	1800	1		1800		0	0	1	1	1	0
Carla Pelusi	Effects of Three Different Testosterone Formulations in Female‚Äêto‚ÄêMale Transsexual Persons	The Journal of Sexual Medicine	2014	0	0	0	0	0	0	0	0	0	0	0	1	0	0	0	0	0	0	1	45	1		45		0	0	1	1	0	0
Ke Peng	Self-reported Rates of Abuse, Neglect, and Bullying Experienced by Transgender and Gender-Nonbinary Adolescents in China	JAMA Network Open	2019	0	0	0	0	0	1	0	0	0	0	0	0	0	0	0	0	0	0	0	385	1		385		1	1	1	0	0	0
Anna Myriam Perrone	Effect of Long‐Term Testosterone Administration on the Endometrium of Female‐to‐Male (FtM) Transsexuals	The Journal of Sexual Medicine	2009	0	0	0	0	0	0	0	0	0	0	0	0	0	0	1	0	0	0	0	70	3	43	27		0	0	1	1	1	0
Amanda L. Peterson	Ambient Discrimination, Victimization, and Suicidality in a Non-Probability U.S. Sample of LGBTQ Adults	Archives of Sexual Behavior	2021	0	0	0	0	0	0	0	0	0	0	0	0	0	0	0	0	0	1	0	200	10			200	0	0		1		0
Samantha R. Pflum	Social support, trans community connectedness, and mental health symptoms among transgender and gender nonconforming adults	Psychology of Sexual Orientation and Gender Diversity	2015	0	0	0	0	0	0	0	0	0	0	0	1	0	0	0	0	0	1	0	865	1		865		0	0				1	1	676	1	20	1	20	1	48	1	10	1	39	1	9	1	2
D. Pickuth	Value of spiral CT in patients with cricothyroid approximation	The British Journal of Radiology	2000	0	0	0	0	0	0	0	0	0	0	0	0	0	1	0	0	0	0	3	29	1		29		0	0	1	1	1	0
Helen M. Picton	A European perspective on testicular tissue cryopreservation for fertility preservation in prepubertal and adolescent boys	Human Reproduction	2015	0	0	0	0	0	0	0	0	0	0	0	0	0	0	0	1	0	0	0	260	0			260	1	1	0	0	0	0
Marc A. Pitasi	Chlamydia, Gonorrhea, and Human Immunodeficiency Virus Infection Among Transgender Women and Transgender Men Attending Clinics that Provide Sexually Transmitted Disease Services in Six US Cities: Results From the Sexually Transmitted Disease Surveillance Network	Sexually Transmitted Diseases	2019	0	0	0	0	0	0	0	0	0	0	0	0	0	0	0	0	1	0	0	626	1		626				1	1	1	1	1	133	1	46	1	161	1	245	0		0		1	31	1	10
Jonathan L. Poquiz	Comparison of Gender Minority Stress and Resilience Among Transmasculine, Transfeminine, and Nonbinary Adolescents and Young Adults	Journal of Adolescent Health	2021	0	0	0	0	0	0	0	1	0	0	0	0	0	0	0	0	0	0	0	638	1		638		1	1	1	0	0	1	1	446	1	22	1	13	1	72	0		1	46	1	11	0
Tonia Poteat	Managing uncertainty: a grounded theory of stigma in transgender health care encounters	Social Science & Medicine	2013	0	0	0	0	0	0	0	0	0	0	0	0	0	0	1	0	0	0	6	55	1		55		0	0	1	1	1	0
Tonia C. Poteat	Cardiovascular Disease in a Population-Based Sample of Transgender and Cisgender Adults	American Journal of Preventive Medicine	2021	0	0	0	0	0	0	0	0	0	0	0	0	0	0	1	0	0	0	0	1078	3	964	114		0	0	0	1	1	1	0		0		1	294	0		0		0		1	1861	0
Grace Poudrier	Assessing Quality of Life and Patient-Reported Satisfaction with Masculinizing Top Surgery: A Mixed-Methods Descriptive Survey Study	Plastic and Reconstructive Surgery	2019	0	1	0	0	0	0	0	0	0	0	0	0	1	0	0	0	0	0	7	58	1		58		0	0	1	1	1	0
Jae A. Puckett	Barriers to Gender-Affirming Care for Transgender and Gender Nonconforming Individuals	Sexuality Research and Social Policy	2018	0	0	0	1	0	0	0	0	0	0	0	0	0	0	0	0	0	0	2	256	1		256		0	1	1	1	1	1	1	202	1	5	1	3	1	7	0		1	37	0		0
Jae A. Puckett	Mental health and resilience in transgender individuals: What type of support makes a difference?	Journal of Family Psychology	2019	0	0	0	0	0	0	0	0	0	0	0	0	0	0	0	0	0	1	0	695	1		695		0	1	1	1	1	1	1	526	1	21	1	13	1	25	1	1	1	98	0		0
Kit M. Quain	Timing and Delivery of Fertility Preservation Information to Transgender Adolescents, Young Adults, and Their Parents	Journal of Adolescent Health	2021	0	0	0	0	0	1	0	0	0	0	0	0	0	0	0	0	0	0	7	64	1		64		0	1	1	0	0	1	1	56	1	2	1	1	0		0		1	3	0		0
Anita Radix	Informierte Zustimmung in der Trans*-Gesundheitsversorgung Erfahrungen eines US-amerikanischen Community Health Center	Journal of Sex Research	2014	0	0	0	0	0	0	0	0	0	0	0	0	0	0	1	0	0	0	0	1714	1		1714		0	0		1		0
James R. Rae	Predicting Early-Childhood Gender Transitions	Psychological Science	2019	0	0	0	0	0	0	1	0	0	0	0	0	0	0	0	0	0	0	2	254	3	169	85							1	1	167	0		0		0		0		0		1	87	0
Christine Tagliaferri Rael	Transgender Women‚Äôs Concerns and Preferences on Potential Future Long-Acting Biomedical HIV Prevention Strategies: The Case of Injections and Implanted Medication Delivery Devices (IMDDs)	AIDS and Behavio	2020	0	0	0	0	0	0	1	0	0	0	0	0	0	0	0	0	1	0	6	18	1		18		0	0	1			0
Mirco Raffaini	Full Facial Feminization Surgery: Patient Satisfaction Assessment Based on 180 Procedures Involving 33 Consecutive Patients	Plastic and Reconstructive Surgery	2016	0	0	0	0	0	0	0	0	0	0	0	0	1	0	0	0	0	0	2	33	1		33		0	0	1	1	0	0
Mauricio Raigosa	Male‐to‐Female Genital Reassignment Surgery: A Retrospective Review of Surgical Technique and Complications in 60 Patients	The Journal of Sexual Medicine	2015	0	0	0	0	0	0	0	0	0	0	0	0	1	0	0	0	0	0	3	60	1		60		0	0	1	1	0	0
Marion Rapp	Self- and proxy-reported outcomes after surgery in people with disorders/differences of sex development (DSD) in Europe (dsd-LIFE)	Journal of Pediatric Urology	2021	0	0	0	0	0	0	0	0	0	1	0	0	0	0	0	0	0	0	0	500	0			500	0	1	1	1	1	0
Abdul Rashid	Use of Hormones Among Trans Women in the West Coast of Peninsular Malaysia: A Mixed Methods Study	Transgender Health	2022	0	1	0	0	0	0	0	0	0	0	0	0	0	0	0	0	0	0	7	141	1		141		0	0	1	1	1	0
Timothy R. Rebbeck	Effect of Short-Term Hormone Replacement Therapy on Breast Cancer Risk Reduction After Bilateral Prophylactic Oophorectomy in BRCA1 and BRCA2 Mutation Carriers: The PROSE Study Group	Journal of Clinical Oncology	2005	0	0	0	0	0	0	0	0	0	0	0	0	0	0	1	0	0	0	2	462	0			462	0	0	1	1	1	0
Pramod Raj Regmi	Silicone use among Nepali transgender women: the hazards of beauty	Journal of Health Research	2021	0	1	0	0	0	0	0	0	0	0	0	0	0	0	0	0	0	0	6	62	1		62							1	0		1	62	0		0		0		0		0		0
Sari L. Reisner	Gender Minority Social Stress in Adolescence: Disparities in Adolescent Bullying and Substance Use by Gender Identity	The Journal of Sex Research	2014	0	0	0	0	0	1	1	0	0	0	0	0	0	0	0	0	0	0	0	5542	3	5100	442		0	1	1	0	0	1	1	4078	0		0		0		0		0		1	1466	0
Sari L. Reisner	Test performance and acceptability of self- versus provider-collected swabs for high-risk HPV DNA testing in female-to-male trans masculine patients	PLOS One	2018	0	0	0	0	0	0	0	0	0	0	0	0	0	0	1	0	0	0	0	150	1		150		0	0	1	1	0	1	1	112	1	10	1	4	0		0		1	23	0		1	1
Sari L Reisner	High risk and low uptake of pre-exposure prophylaxis to prevent HIV acquisition in a national online sample of transgender men who have sex with men in the United States	Journal of the International AIDS Society	2019	0	0	0	0	0	0	0	0	0	0	0	0	0	0	0	0	1	0	0	857	1		857		0	0	1	1	1	1	1	597	0		1	41	1	189	0		0		1	693	0
Sari L. Reisner	Existimos: Health and social needs of transgender men in Lima, Peru	PLOS One	2021	0	1	0	0	0	0	0	0	0	0	0	0	0	0	0	0	0	0	7	46	1		46		0	0	1	1	0	0
Marc Remacle	Glottoplasty for Male-to-Female Transsexualism: Voice Results	Journal of Voice	2011	0	0	0	0	0	0	0	0	0	0	0	0	0	1	0	0	0	0	3	15	1		15		0	0	1	1	1	0
Damien W. Riggs	‘If they didn’t support me, I most likely wouldn’t be here’: Transgender young people and their parents negotiating medical treatment in Australia	International Journal of Transgender Health	2019	0	0	0	0	0	0	1	0	0	0	0	0	0	0	0	0	0	0	6	10	1		10		1	1	0	0	0	0
Jiska Ristori	Sexual habits among Italian transgender adolescents: a cross-sectional study	International Journal of Impotence Research	2021	0	0	0	0	0	0	0	0	0	0	0	0	0	0	0	0	1	0	0	50	1		50		1	1	1	0	0	0
Lesley F. Roberts	A Passion for Castration: Characterizing Men Who Are Fascinated with Castration, but Have Not Been Castrated	The Journal of Sexual Medicine	2008	0	0	0	0	0	0	0	0	1	0	0	0	0	0	0	0	0	0	0	131	0			131	0	1	1	1	1	0
Andrea L. Roberts	Childhood Gender Nonconformity: A Risk Indicator for Childhood Abuse and Posttraumatic Stress in Youth	Pediatrics	2012	0	0	0	0	0	1	1	0	0	0	0	0	0	0	0	0	0	0	2	9864	0			9864						0
Andrea L. Roberts	Childhood Gender Nonconformity, Bullying Victimization, and Depressive Symptoms Across Adolescence and Early Adulthood: An 11-Year Longitudinal Study	Journal of the American Academy of Child and Adolescent Psychiatry	2013	0	0	0	0	0	0	1	0	0	0	0	0	0	0	0	0	0	0	2	10655	0			10655	1	1	1	1	0	0
Rebeca Robles	Removing transgender identity from the classification of mental disorders: a Mexican field study for ICD-11	Lancet Phychiatry	2016	0	0	0	0	1	0	1	0	0	0	0	0	0	0	0	0	0	0	6	250	1		250		0	0	1	1	1	0
Danielle H. Rochlin	Immediate Targeted Nipple‚ÄìAreolar Complex Reinnervation: Improving Outcomes in Gender-affirming Mastectomy	Plastic and Reconstructive Surgery	2020	0	0	0	0	0	0	0	0	0	0	0	0	0	0	0	0	1	0	2	10	1		10		0	1	1	0	0	0
Kenny A. Rodriguez-Wallberg	A prospective study of women and girls undergoing fertility preservation due to oncologic and non-oncologic indications in Sweden–Trends in patients’ choices and benefit of the chosen methods after long-term follow up	Acta Obstetricia et Gynecologica Scandinavica	2019	0	0	0	0	0	0	0	0	0	0	0	0	0	0	0	1	0	0	2	1254	0			1254	1	1	1	1	0	0
Kenny A. Rodriguez-Wallberg	Sperm quality in transgender women before or after gender affirming hormone therapy‚ÄîA prospective cohort study	Andrology	2021	0	0	0	0	0	0	0	0	0	0	0	0	0	0	0	1	0	0	2	177	1		177		0	1	1	1	1	0
Brian A. Rood	Predictors of Suicidal Ideation in a Statewide Sample of Transgender Individuals	LGBT Health	2014	0	0	0	0	0	0	0	0	0	0	0	0	0	0	0	0	0	1	0	350	1		350		0	0		1		1	1	216	0		0		0		0		0		1	134	0
Brian A. Rood	Internalized transphobia: Exploring perceptions of social messages in transgender and gender-nonconforming adults	International Journal of Transgenderism	2017	0	0	0	0	1	0	0	0	0	0	0	0	0	0	0	0	0	0	6	30	1		30							1	1	12	1	3	1	3	1	2	0		1	10	0		0
Amy Rosenwohl-Mack	A national study on the physical and mental health of intersex adults in the U.S	PLOS One	2020	0	0	0	0	0	0	0	0	0	1	0	0	0	0	0	0	0	0	0	198	5			198	0	0	1	1	1	1	1	131	1	5	1	3	1	25	1	4	1	25	1	12	0
Esther D. Rothblum	Asexual and Non-Asexual Respondents from a U.S. Population-Based Study of Sexual Minorities	Archives of Sexual Behavior	2020	0	0	0	0	0	0	0	0	0	0	0	0	0	0	0	0	1	0	0	1523	10			1523	0	0	1	1	1	0
Stephen T. Russell	Chosen Name Use Is Linked to Reduced Depressive Symptoms, Suicidal Ideation, and Suicidal Behavior Among Transgender Youth	Journal of Adolescent Health	2018	0	0	0	0	0	1	0	0	0	0	1	1	0	0	0	0	0	1	0	129	1		129		0	1	1	0	0	1	1	18	1	6	1	24	0		0		1	21	0		1	5
Caitlin Ryan	Family Rejection as a Predictor of Negative Health Outcomes in White and Latino Lesbian, Gay, and Bisexual Young Adults	Pediatrics	2009	0	0	0	0	0	1	0	0	0	0	0	0	0	0	0	0	0	0	7	224	10			224	0	0	1	0	0	1	1	107	0		0		1	117	0		0		0		0
Caitlin Ryan	Family Acceptance in Adolescence and the Health of LGBT Young Adults	Journal of Child and Adolescent Psychiatric Nursing	2010	0	0	0	0	0	1	0	0	0	1	0	1	0	0	0	0	0	0	7	245	10			245	0	0	1	0	0	1	1	119	0		0		1	126	0		0		0		0
Caitlin Ryan	Parent-Initiated Sexual Orientation Change Efforts With LGBT Adolescents: Implications for Young Adult Mental Health and Adjustment	Journal of Homosexuality	2020	0	0	0	0	0	0	0	0	0	0	0	0	0	0	0	0	0	1	0	245	10			245	0	0	1	0	0	1	1	119	0		0		1	126	0		0		0		0
Ewa Söderpalm	Evaluation of a consecutive group of transsexual individuals referred for vocal intervention in the west of Sweden	Logopedics Phoniatrics Vocology	2004	0	0	0	0	0	0	0	0	0	0	0	0	0	1	0	0	0	0	2	25	1		25							0
Abubakr Saeed	It’s Complicated: Sociocultural factors and the Disclosure Decision of Transgender Individuals in Pakistan	Journal of Homosexuality	2017	0	0	0	0	1	0	0	0	0	0	0	0	0	0	0	0	0	0	6	16	1		16		0	0	1	1	1	0
Christopher J. Salgad	Primary Sigmoid Vaginoplasty in Transwomen: Technique and Outcomes	BioMed Research International	2018	0	0	0	0	0	0	0	0	0	0	0	0	1	0	0	0	0	0	3	12	1		12							0
Travis Salway	Prevalence of Exposure to Sexual Orientation Change Efforts and Associated Sociodemographic Characteristics and Psychosocial Health Outcomes among Canadian Sexual Minority Men	The Canadian Journal of Psychiatry	2020	0	0	0	0	0	0	0	0	0	0	0	0	0	0	0	0	0	1	0	8388	3	8289	99		0	0	1	1	1	1	1	7313	0		0		0		1	169	0		1	906	0
Jean Sawyer	A Survey of the Awareness of Speech Services Among Transgender and Transsexual Individuals and Speech-Language Pathologists	International Journal of Transgenderism	2015	0	0	0	0	0	0	0	0	0	0	0	0	0	1	0	0	0	0	0	88	1		88		0	0	1	1	1	1	1	69	1	4	1	1	1	11	0		1	14	1	77	0
Cristiano Scandurra	Minority Stress, Resilience, and Mental Health: A Study of Italian Transgender People	Journal of Social Issues	2017	0	1	0	0	0	0	0	0	0	0	0	0	0	0	0	0	0	0	0	149	1		149							1	1	147	0		1	1	1	1	0		0		0		0
Karsten Schützmann	Psychological Distress, Self-Harming Behavior, and Suicidal Tendencies in Adults with Disorders of Sex Development	Archives of Sexual Behavior	2009	0	0	0	0	0	0	0	0	0	1	0	0	0	0	0	0	0	0	0	37	0			37	0	1	1	1	1	0
Sebastian E. E. Schagen	Efficacy and Safety of Gonadotropin-Releasing Hormone Agonist Treatment to Suppress Puberty in Gender Dysphoric Adolescents	The Journal of Sexual Medicine	2016	0	0	0	0	0	0	0	0	0	0	0	1	0	0	0	0	0	0	2	116	4		116		0	1	1	0	0	0
Sebastian E. E. Schagen	Bone Development in Transgender Adolescents Treated With GnRH Analogues and Subsequent Gender-Affirming Hormones	The Journal of Clinical Endocrinology & Metabolism	2020	0	0	0	0	0	1	0	0	0	0	0	1	0	0	0	0	0	0	2	199	2	199								0
Ayden I. Scheim	Barriers and facilitators to HIV and sexually transmitted infections testing for gay, bisexual, and other transgender men who have sex with men	AIDS Care	2017	0	0	0	0	0	0	0	0	0	0	0	0	0	0	0	0	1	0	6	40	1		40		0	0	1	1	1	1	1	23	0		0		0		1	4	0		1	13	0
Ayden I. Scheim	HIV-Related Sexual Risk Among Transgender Men Who Are Gay, Bisexual, or Have Sex With Men	Journal of Acquired Immune Deficiency Syndromes	2017	0	0	0	0	0	0	0	0	0	0	0	0	0	0	0	0	1	0	0	158	1		158							1	1	118	0		0		0		1	6	0		1	34	0
Ayden I. Scheim	Gender-concordant identity documents and mental health among transgender adults in the USA: a cross-sectional study	Lancet Public Health	2020	0	1	0	0	0	0	0	0	0	0	0	0	0	0	0	0	0	0	0	22286	1		22286							1	1	18314	0		1	657	1	1202	1	277	1	1212	0		0
Florian Schneider	Testicular Functions and Clinical Characterization of Patients with Gender Dysphoria (GD) Undergoing Sex Reassignment Surgery (SRS)	The Journal of Sexual Medicine	2015	0	0	0	0	0	0	0	0	0	0	0	1	0	0	0	0	0	0	0	108	1		108		0	0	1	1	1	1	0		1	624	0		0		0		0		0		0
Katinka Schweizer	Coping With Diverse Sex Development: Treatment Experiences and Psychosocial Support During Childhood and Adolescence and Adult Well-Being	Journal of Pediatric Psychology	2017	0	0	0	0	0	0	0	0	0	1	0	0	0	0	0	0	0	0	0	69	0			69						1	1	68	0		1	1	0		0		0		0		0
Leighton J. Seal	Predictive Markers for Mammoplasty and a Comparison of Side Effect Profiles in Transwomen Taking Various Hormonal Regimens	The Journal of Clinical Endocrinology & Metabolism	2012	0	0	0	0	0	0	0	0	0	0	0	1	0	0	0	0	0	0	3	330	1		330							0
Kristie L. Seelman	Transgender Adults’ Access to College Bathrooms and Housing and the Relationship to Suicidality	Journal of Homosexuality	2016	0	0	0	0	0	0	0	0	0	0	0	0	0	0	0	0	0	1	0	2325	1		2325		0	0	1	1	1	1	1	1704	1	60	1	86	1	58	0		0		1	33	0
Kristie L. Seelman	Transgender Noninclusive Healthcare and Delaying Care Because of Fear: Connections to General Health and Mental Health Among Transgender Adults	Transgender Health	2017	0	0	0	0	0	0	0	0	0	0	0	0	0	0	1	0	0	0	0	417	1		417							1	1	334	0		0		0		0		0		1	65	0
Anat Segev-Becker	Children and Adolescents with Gender Dysphoria in Israel: Increasing Referral and Fertility Preservation Rates	Endocrine Practice	2020	0	0	0	0	0	0	0	0	0	0	0	0	0	0	0	1	0	0	0	106	1		106		1	1	1	0	0	0
Gina M. Sequeira	Transgender Youth's Disclosure of Gender Identity to Providers Outside of Specialized Gender Centers	Journal of Adolescent Health	2020	0	0	0	0	1	0	0	0	0	0	0	0	0	0	0	0	0	0	0	153	1		153		1	1	1	0	0	1	1	135	0		0		0		0		0		1	18	0
Nathalie Sermondade	Reproductive functions and fertility preservation in transgender women: a French case series	Reproductive BioMedicine Online	2021	0	0	0	0	0	0	0	0	0	1	0	0	0	0	0	0	0	0	3	118	1		118							0
Jae M. Sevelius	Gender Affirmation through Correct Pronoun Usage: Development and Validation of the Transgender Women’s Importance of Pronouns (TW-IP) Scale	International Journal of Environmental Research and Public Health	2020	0	0	0	0	0	0	0	0	0	0	1	0	0	0	0	0	0	0	0	647	1		647							1	1	19	1	9	1	315	1	256	0		1	35	1	4	1	9
Kamal Seyed-Forootan	Autologous Fibroblast-Seeded Amnion for Reconstruction of Neo-vagina in Male-to-Female Reassignment Surgery	Aesthetic Plastic Surgery	2018	0	0	0	0	0	0	0	0	0	0	0	0	1	0	0	0	0	0	3	24	1		24				1	1		0
Eugenie Shieh	Transgender women on oral HIV pre-exposure prophylaxis have significantly lower tenofovir and emtricitabine concentrations when also taking oestrogen when compared to cisgender men	Journal of the International AIDS Society	2019	0	0	0	0	0	0	0	0	0	0	0	0	0	0	1	0	0	0	2	16	3	8	8		0	0	1	1	1	1	1	3	1	1	1	12	0		0		0		0		0
John P. Shields	Estimating Population Size and Demographic Characteristics of Lesbian, Gay, Bisexual, and Transgender Youth in Middle School	Journal of Adolescent Health	2013	0	0	1	0	0	0	0	0	0	0	0	0	0	0	0	0	0	0	0	2730	1		2730		1	1	0	0	0	0
Deirdre A. Shires	Structural Discrimination is Associated With Smoking Status Among a National Sample of Transgender Individuals	Nicotine & Tobacco Research	2016	0	0	0	0	0	0	0	0	0	0	0	0	0	0	1	0	0	0	0	4241	1		4241		0	0	1	1	1	1	1	3285	0		1	218	1	219	1	171	1	231	1	117	0
Margarett Shnorhavorian	Creating a Standardized Process to Offer the Standard of Care: Continuous Process Improvement Methodology is Associated With Increased Rates of Sperm Cryopreservation Among Adolescent and Young Adult Males With Cancer	Journal of pediatric hematology/oncology	2012	0	0	0	0	0	0	0	0	0	0	0	0	0	0	0	1	0	0	4	27	0			27	0	1	1	0	0	0
Laura Siboni	“We Faced Every Change Together”. Couple’s Intimacy and Sexuality Experiences from the Perspectives of Transgender and Non-Binary Individuals’ Partners	Journal of Sex & Marital Therapy	2022	0	0	0	0	0	0	0	0	0	0	0	0	0	0	0	0	1	0	6	99	3	90	9		0	0	1	1	1	0
Hannes Sigurjónsson	Long-Term Sensitivity and Patient-Reported Functionality of the Neoclitoris After Gender Reassignment Surgery	The Journal of Sexual Medicine	2017	0	0	0	0	0	0	0	0	0	0	0	0	1	0	0	0	1	0	2	21	1		21		0	0	1	1	1	0
Michael J. Silverberg	Cohort study of cancer risk among insured transgender people	Annals of Epidemiology	2017	0	0	0	0	0	0	0	0	0	0	0	1	0	0	0	0	0	0	3	4889	1		4889		0	0		1		0
Daniel Simon	Facial Gender Confirmation Surgery: The Lower Jaw. Description of Surgical Techniques and Presentation of Results	Plastic and Reconstructive Surgery	2022	0	0	0	0	0	0	0	0	0	0	0	0	1	0	0	0	0	0	3	837	1		837		0	0	1	1	1	0
Lisa Simons	Parental Support and Mental Health Among Transgender Adolescents	Journal of Adolescent Health	2013	0	0	0	0	0	1	0	0	0	0	0	0	0	0	0	0	0	0	0	66	1		66		1	1	1	0	0	1	1	34	0		1	7	1	19	0		0		1	6	0
Rikke Kildevæld Simonsen	Long-term follow-up of individuals undergoing sex reassignment surgery: Psychiatric morbidity and mortality	Nordic Journal of Psychiatry	2016	0	0	0	0	0	0	0	0	0	0	0	0	1	0	0	0	0	0	3	104	1		104		0	0	1	1		0
Devita Singh	A Follow-Up Study of Boys With Gender Identity Disorder	Frontiers in Psychiatry	2021	0	0	0	0	0	1	0	0	0	0	0	0	0	0	0	0	0	0	2	139	4		139		1	1	1	1	0	1	1	104	0		0		0		0		0		1	20	0
Yolanda L.S. Smith	Adolescents With Gender Identity Disorder Who Were Accepted or Rejected for Sex Reassignment Surgery: A Prospective Follow-up Study	Journal of the American Academy of Child and Adolescent Psychiatry	2001	0	0	0	0	0	1	0	0	0	0	0	0	0	0	0	0	0	0	2	20	4		20		0	1	1	0	0	0
Yolanda L.S. Smith	Sex reassignment: outcomes and predictors of treatment for adolescent and adult transsexuals	Psychological Medicine	2005	0	0	0	0	0	1	0	0	0	0	0	0	0	0	0	0	0	0	2	325	1		325		0	1	1	1	1	0
Nicholas L. Smith	Lower Risk of Cardiovascular Events in Postmenopausal Women Taking Oral Estradiol Compared With Oral Conjugated Equine Estrogens	JAMA Internal Medicine	2014	0	0	0	0	0	0	0	0	0	0	0	1	0	0	0	0	0	0	5	384	2	384			0	0	0	1	1	1	1	343	0		0		0		0		0		0		1	12
Adina J. Smith	Determinants of Transgender Individuals' Well-Being, Mental Health, and Suicidality in a Rural State	Journal of Rural Mental Health	2018	0	0	0	0	0	0	0	0	0	0	0	1	0	0	0	0	0	0	6	30	1		30		0	0	1	1	1	1	1	23	1	1	0		1	1	1	4	0		0		0
Yael Sofer	Differential Endocrine and Metabolic Effects of Testosterone Suppressive Agents in Transgender Women	Endocrine Practice	2020	0	0	0	0	0	0	0	0	0	0	0	1	0	0	0	0	0	0	3	126	1		126				1	1		0
Rachita Sood	Association of Chest Dysphoria With Anxiety and Depression in Transmasculine and Nonbinary Adolescents Seeking Gender-Affirming Care	Journal of Adolescent Health	2021	0	0	0	0	0	1	0	0	0	0	0	0	0	0	0	0	0	0	1	156	1		156		1	1	1	0	0	1	1	107	1	5	1	3	1	24	0		1	8	1	2	1	7
Julia C. Sorbara	Mental Health and Timing of Gender-Affirming Care	Pediatrics	2020	0	0	0	0	0	1	0	0	0	0	0	0	0	0	0	0	0	0	0	300	4		300		1	1	0	0	0	1	1	147	0		0		0		1	9	1	22	1	25	1	97
Norman P. Spack	Children and Adolescents With Gender Identity Disorder Referred to a Pediatric Medical Center	Pediatrics	2012	0	0	0	0	0	1	0	0	0	0	0	0	0	0	0	0	0	0	0	97	0			97	1	1	1	0	0	0
Cassandra Spanos	The Informed Consent Model of Care for Accessing Gender-Affirming Hormone Therapy Is Associated With High Patient Satisfaction	The Journal of Sexual Medicine	2021	0	0	0	0	0	0	0	0	0	0	0	0	0	0	1	0	0	1	0	589	1		589		0	0	1	1	0	0
Giancarlo Spizzirri	Proportion of people identified as transgender and non-binary gender in Brazil	Nature Scientific Reports	2021	0	0	1	0	0	0	0	0	0	0	0	0	0	0	0	0	0	0	0	5930	3	5819	111							0
Marie Louise Stübler	Sexuelle Erfahrungen und sexuelle Orientierung von Transgender-Jugendlichen	Zeitschrift für Sexualforschung	2019	0	0	0	0	0	0	0	0	0	0	0	0	0	0	0	0	1	0	0	126	1		126		1	1	1	0	0	0
Jennifer M. Staples	Improving the Gender-Affirmation Process for Transgender and Gender-Nonconforming Individuals: Associations Among Time Since Transition Began, Body Satisfaction, and Sexual Distress	The Journal of Sex Research	2019	0	0	0	0	1	0	0	0	0	0	0	0	0	0	0	0	0	0	0	317	1		317							1	1	219	1	9	1	7	1	16	1	1	0		1	2	0
Thomas D. Steensma	Desisting and persisting gender dysphoria after childhood: A qualitative follow-up study	Clinical Child Psychology and Psychiatry	2010	0	0	0	0	0	1	0	0	0	0	0	0	0	0	0	0	0	0	6	25	4		25		0	1	1	0	0	0
Thomas D. Steensma	Factors Associated With Desistence and Persistence of Childhood Gender Dysphoria: A Quantitative Follow-Up Study	Journal of the American Academy of Child and Adolescent Psychiatry	2013	0	0	0	0	0	0	1	0	0	0	0	0	0	0	0	0	0	0	2	127	4		127		1	1	1	0	0	0
Thomas D. Steensma	Evidence for a Change in the Sex Ratio of Children Referred for Gender Dysphoria: Data from the Center of Expertise on Gender Dysphoria in Amsterdam (1988–2016)	Journal of Sex & Marital Therapy	2018	0	0	1	0	0	0	0	0	0	0	0	0	0	0	0	0	0	0	0	478	4		478		1	0	0	0	0	0
Borko Stojanovic	One-Stage Gender-Confirmation Surgery as a Viable Surgical Procedure for Female-to-Male Transsexuals	The Journal of Sexual Medicine	2017	0	0	0	0	0	0	0	0	0	0	0	0	1	0	0	0	0	0	2	473	1		473		0	0	1	1	1	0
John F. Strang	“They Thought It Was an Obsession”: Trajectories and Perspectives of Autistic Transgender and Gender-Diverse Adolescents	Journal of Autism and Developmental Disorders	2018	0	0	0	0	0	1	1	0	0	0	0	0	0	0	0	0	0	0	6	22	1		22		0	1	1	0	0	1	1	18	1	2	0		0		0		0		1	24	0
John F. Strang	Transgender Youth Fertility Attitudes Questionnaire: Measure Development in Nonautistic and Autistic Transgender Youth and Their Parents	Journal of Adolescent Health	2018	0	0	0	0	0	0	1	0	0	0	0	0	0	0	0	1	0	0	0	25	1		25		0	1	1	0	0	1	0		1	2	1	1	1	1	1	1	0		0		0
John F. Strang	A Clinical Program for Transgender and Gender-Diverse Neurodiverse/Autistic Adolescents Developed through Community-Based Participatory Design	Journal of Clinical Child & Adolescent Psychology	2020	0	0	0	0	0	0	1	0	0	0	0	0	0	0	0	0	0	0	2	31	1		31		1	1	1	0	0	1	1	26	1	2	0		1	1	0		1	2	0		0
Isabelle Stuyver	Ten years of fertility treatment experience and reproductive options in transgender men	International Journal of Transgender Health	2021	0	0	0	0	0	0	0	0	0	0	0	1	0	0	0	0	0	0	7	94	3	47	47		0	0	1	1	0	0
Yiu Tung Suen	Mental Health of Transgender People in Hong Kong: A Community-Driven, Large-Scale Quantitative Study Documenting Demographics and Correlates of Quality of Life and Suicidality	Journal of Homosexuality	2017	0	1	0	0	0	0	0	0	0	0	0	0	0	0	0	0	0	0	0	106	1		106		0	1	1	1	0	0
Petra De Sutter	The desire to have children and the preservation of fertility in transsexual women: A survey	The International Journal of Transgenderism	2002	0	0	0	0	1	0	0	0	0	0	0	0	0	0	0	1	0	0	0	121	1		121					1		0
Guy G. T’Sjoen	Influence of exogenous oestrogen or (anti-) androgen administration on soluble transferrin receptor in human plasma	Journal of Endocrinology	2005	0	0	0	0	0	0	0	0	0	0	0	1	0	0	0	0	0	0	1	40	1		40				1	1		0
Zeynep Tuzun	Social Connectedness Matters: Depression and Anxiety in Transgender Youth During the COVID-19 Pandemic	The Journal of Sexual Medicine	2022	0	0	0	0	0	1	0	0	0	0	0	0	0	0	0	0	0	0	0	49	1		49							0
Lindsay A. Taliaferro	Risk and Protective Factors for Self-Harm in a Population-Based Sample of Transgender Youth	Archives of Suicide Research	2019	0	0	0	0	0	1	0	0	0	0	0	1	0	0	0	0	0	0	0	1635	1		1635		0	1	0	0	0	1	1	960	1	221	1	106	1	195	1	34	1	193	0		0
Suegee Tamar-Mattis	Identifying and Counting Individuals with Differences of Sex Development Conditions in Population Health Research	LGBT Health	2018	0	0	0	0	0	0	0	0	0	1	0	0	0	0	0	0	0	0	0	111	5			111	0	0	1	1	1	1	1	93	1	1	1	4	1	11	0		1	2	0		0
Kyle K. H. Tan	Enacted stigma experiences and protective factors are strongly associated with mental health outcomes of transgender people in Aotearoa/New Zealand	International Journal of Transgender Health	2021	0	1	0	0	0	0	0	0	0	0	0	0	0	0	0	0	0	0	0	1178	1		1178		0	1	1	1	1	1	0		1	258	0		0		0		0		1	1131	0
Alexander K. Tatum	Examining identity development and transition differences among binary transgender and genderqueer nonbinary (GQNB) individuals	Psychology of Sexual Orientation and Gender Diversity	2020	0	0	0	0	0	0	0	1	0	0	0	0	0	0	0	0	0	0	0	26957	1		26957							1	1	22193	1	764	1	782	1	1451	1	314	1	1414	0		0
Rebecca L. Taub	The effect of testosterone on ovulatory function in transmasculine individuals	American Journal of Obstetrics & Gynecology	2020	0	0	0	0	1	0	0	0	0	0	0	1	0	0	0	0	0	0	2	20	1		20		0	0	1	1	0	1	1	29	1	3	1	2	0		0		1	2	1	1	0
Kamyar Tavakkoli Tabassi	Fold-back perineoscrotal flap plus penile inversion vaginoplasty for male-to-female gender reassignment surgery in circumcised subjects	European Journal of Plastic Surgery	2015	0	0	0	0	0	0	0	0	0	0	0	0	1	0	0	0	0	0	2	112	1		112				1			0
Jessica Taylor	An exploration of the lived experiences of non-binary individuals who have presented at a gender identity clinic in the United Kingdom	International Journal of Transgenderism	2018	0	0	0	0	0	0	0	1	0	0	0	0	0	0	0	0	0	0	6	8	1		8							1	1	6	0		0		0		0		1	1	0		1	1
Marieke Tebbens	The Role of Estrone in Feminizing Hormone Treatment	The Journal of Clinical Endocrinology & Metabolism	2022	0	0	0	0	0	0	0	0	0	0	0	1	0	0	0	0	0	0	2	212	1		212		0	0	1	1	1	0
Rylan J. Testa	Suicidal ideation in transgender people: Gender minority stress and interpersonal theory factors	Journal of Abnormal Psychology	2017	0	0	0	0	0	0	0	1	0	0	0	0	0	0	0	0	0	1	0	816	1		816		0	0	1	1	1	1	0		0		0		1	44	0		0		1	771	1	1
Balakrishnan Margabandu Thalaivirithan	Application of embryonic equivalents in male-to-female sex reassignment surgery	Indian Journal of Plastic Surgery	2018	0	0	0	0	0	0	0	0	0	0	0	0	1	0	0	0	0	0	3	30	1		30		0	0	1	1	0	0
James P. Thomas	Feminization laryngoplasty: assessment of surgical pitch elevation	European Archives of Oto-Rhino-Laryngology	2013	0	0	0	0	0	0	0	0	0	0	0	0	0	1	0	0	0	0	3	76	1		76		0	0	1	1	1	0
Nat Thorne	A comparison of mental health symptomatology and levels of social support in young treatment seeking transgender individuals who identify as binary and non-binary	International Journal of Transgenderism	2019	0	0	0	0	0	0	0	1	0	0	0	0	0	0	0	1	0	1	0	388	1		388		0	1	1	0	0	0
Ute Thyen	Quality of health care in adolescents and adults with disorders/differences of sex development (DSD) in six European countries (dsd-LIFE)	BMC Health Services Research	2018	0	0	0	0	0	0	0	0	0	1	0	0	0	0	0	0	0	0	0	948	0			948						0
Stefan Timmermans	Gender destinies: assigning gender in Disorders of Sex Development-Intersex clinics	Sociology of Health and Illness	2019	0	0	0	0	0	0	0	0	0	1	0	0	0	0	0	0	0	0	2	31	5			31	1	0	0	0	0	0
Sibel Tiryaki	Parental Perception of Terminology of Disorders of Sex Development in Western Turkey	Journal of Clinical Research in Pediatric Endocrinology	2018	0	0	0	0	0	0	0	0	0	1	0	0	0	0	0	0	0	0	3	121	0			121	1	1	0	0	0	0
Michelle A. Tollit	Patient and Parent Experiences of Care at a Pediatric Gender Service	Transgender Health	2019	0	0	0	0	0	1	0	0	0	0	0	0	0	0	0	0	0	0	0	52	1		52							0
Russell B. Toomey	Gender-nonconforming lesbian, gay, bisexual, and transgender youth: school victimization and young adult psychosocial adjustment	Developmental Psychology	2010	0	0	0	0	0	1	0	0	0	0	0	0	0	0	0	0	0	0	0	245	10			245	0	0	1	0	0	1	1	49	0		0		1	126	0		0		1	119	0
A.W.F.T Toorians	Venous Thrombosis and Changes of Hemostatic Variables during Cross-Sex Hormone Treatment in Transsexual People	The Journal of Clinical Endocrinology & Metabolism	2003	0	0	0	0	0	0	0	0	0	0	0	1	0	0	0	0	0	0	1	115	1		115					1		0
Hüsamettin Top	Transsexual Mastectomy: Selection of Appropriate Technique According to Breast Characteristics	Balkan Medical Journal	2017	0	0	0	0	0	0	0	0	0	0	0	0	1	0	0	0	0	0	0	52	1		52		0	0	1	1	0	0
Ewa Topolewska-Siedzik	Trajectories of Identity Formation Modes and Their Personality Context in Adolescence	Journal of Youth and Adolescence	2018	0	0	0	0	0	1	0	0	0	0	0	0	0	0	0	0	0	0	2	1839	0			1839						0
Diana M. Tordoff	Mental Health Outcomes in Transgender and Nonbinary Youths Receiving Gender-Affirming Care	JAMA Network Open	2022	0	0	0	0	0	1	0	0	0	0	0	0	0	0	0	0	0	0	2	104	1		104		0	1	1	0	0	1	1	67	1	4	1	3	1	9	1	6	1	9	0		1	6
Samantha L. Tornello	Parenting Intentions Among Transgender Individuals	LGBT Health	2017	0	0	0	0	0	0	0	0	0	0	0	0	0	0	0	1	0	0	0	32	1		32							1	1	26	1	1	1	2	0		0		1	3	0		0
Nicole L. Tosun	Exogenous progesterone for smoking cessation in men and women: a pilot double-blind, placebo-controlled randomized clinical trial	Addiction	2019	0	0	0	0	0	0	0	0	1	0	0	0	0	0	0	0	0	0	1	216	0			216						1	0		0		0		0		0		0		1	88	0
Michael A. Trujillo	The buffering role of social support on the associations among discrimination, mental health, and suicidality in a transgender sample	International Journal of Transgenderism	2017	0	0	0	0	0	0	0	0	0	0	0	0	0	0	0	0	0	1	0	78	1		78		0	0	1			1	1	48	1	8	1	7	1	2	1	1	1	10	1	2	0
Sarina Tschan	Cricothyroid joint anatomy as a predicting factor for success of cricoid-thyroid approximation in transwomen	The Laryngoscope	2016	0	0	0	0	0	0	0	0	0	0	0	0	0	1	0	0	0	0	2	18	1		18		0	0	1	1	1	0
Jack L. Turban	Association Between Recalled Exposure to Gender Identity Conversion Efforts and Psychological Distress and Suicide Attempts Among Transgender Adults	JAMA Psychiatry	2020	0	1	0	0	0	1	0	0	0	0	0	0	0	0	0	0	0	1	0	19751	1		19751		0	0	1	1	1	1	1	10966	1	514	1	1931	1	2243	1	138	0		0		0
Jack L. Turban	Pubertal Suppression for Transgender Youth and Risk of Suicidal Ideation	Pediatrics	2020	0	0	0	0	0	0	0	0	0	0	0	1	0	0	0	0	0	0	0	20619	1		20619		0	0	1	1	0	1	1	2684	0		0		0		0		0		1	810	0
Jack L. Turban	Factors Leading to ‚ÄúDetransition‚Äù Among Transgender and Gender Diverse People in the United States: A Mixed-Methods Analysis	LGBT Health	2021	0	0	0	0	1	0	0	0	0	0	0	0	0	0	0	0	0	0	7	17151	1		17151		0	0	1	1	1	1	1	14095	1	468	1	545	1	903	1	227	0		0		0
Jack L. Turban	Timing of Social Transition for Transgender and Gender Diverse Youth, K-12 Harassment, and Adult Mental Health Outcomes	Journal of Adolescent Health	2021	0	0	0	0	1	0	1	0	0	0	0	0	0	0	0	0	0	0	0	9711	1		9711		0	0	1	1	1	1	1	7610	0		0		0		0		0		1	2101	0
Jack L. Turban	Access to gender-affirming hormones during adolescence and mental health outcomes among transgender adults	PLOS One	2022	0	0	0	0	0	1	0	0	0	0	0	0	0	0	0	0	0	0	0	21598	1		21598		0	0	1	1	1	1	1	17955	1	583	1	615	1	1104	1	259	0		0		0
Jos Twist	Gender diversity and non-binary presentations in young people attending the United Kingdom's National Gender Identity Development Service	Clinical Child Psychology	2019	0	0	0	0	0	1	0	0	0	0	0	0	0	0	0	0	0	0	0	251	1		251		1	1	1	0	0	0
Banafsheh Torkian Valashany	Quality of life of men and women with gender identity disorder	Health and Quality of Life Outcomes	2018	0	1	0	0	0	0	0	0	0	0	0	0	0	0	0	0	0	0	5	213	3	142	71							0
Kayla Vale	Religiosity, Childhood Abuse, and Other Risk Factors Correlated With Voluntary Genital Ablation	Canadian Journal of Behavioural Science	2013	0	0	0	0	0	0	0	1	1	0	0	0	0	0	0	0	0	0	0	2928	6			2928						0
John Van Borsel	Voice problems in female-to-male transsexuals	International Journal of Language & Communication Disorders	2000	0	0	0	0	0	0	0	0	0	0	0	0	0	1	0	0	0	0	7	18	1		18		0	0	1	1	0	0
John Van Borsel	Feminine after cricothyroid approximation?	Journal of Voice	2008	0	0	0	0	0	0	0	0	0	0	0	0	0	1	0	0	0	0	0	27	3	18	9		0	0	0	1	1	0
Eva Van Caenegem	Long‐Term Evaluation of Donor‐Site Morbidity after Radial Forearm Flap Phalloplasty for Transsexual Men	The Journal of Sexual Medicine	2013	0	0	0	0	0	0	0	0	0	0	0	1	0	0	0	0	0	0	0	88	3	44	44		0	0	1	1		0
Eva Van Caenegem	Low bone mass is prevalent in male-to-female transsexual persons before the start of cross-sex hormonal therapy and gonadectomy	Bone	2013	0	0	0	0	0	0	0	0	0	0	0	0	0	0	1	0	0	0	0	991	3	966	25		0	0	1	1	0	0
Eva Van Caenegem	Prevalence of Gender Nonconformity in Flanders, Belgium	Arch Sex Behaviour	2015	0	0	1	0	0	0	0	0	0	0	0	0	0	0	0	0	0	0	0	4304	0			4304	0	1	1	1	1	0
Tim C. van de Grift	Body Image in Transmen: Multidimensional Measurement and the Effects of Mastectomy	The Journal of Sexual Medicine	2016	0	0	0	0	0	0	0	0	1	0	0	0	1	0	0	0	0	0	4	33	1		33		0	0	1	1	1	0
Tim C. van de Grift	A Longitudinal Study of Motivations Before and Psychosexual Outcomes After Genital Gender-Confirming Surgery in Transmen	The Journal of Sexual Medicine	2017	0	0	0	0	0	0	0	0	0	0	0	0	1	0	0	0	0	0	2	21	1		21					1		0
Tim C. van de Grift	Effects of Medical Interventions on Gender Dysphoria and Body Image: A Follow-Up Study	Psychosomatic Medicine	2017	0	0	0	0	0	0	0	0	0	0	0	0	1	0	0	0	0	1	0	201	1		201		0			1		0
Tim C. van de Grift	Body image and self-esteem in disorders of sex development: A European multicenter study	Health Psychology	2018	0	0	0	0	0	0	0	0	0	1	0	0	0	0	0	0	0	0	0	1040	0			1040						0
Tim C. van de Grift	Subcutaneous Mastectomy Improves Satisfaction with Body and Psychosocial Function in Trans Men: Findings of a Cross-Sectional Study Using the BODY-Q Chest Module	Plastic and Reconstructive Surgery	2018	0	1	0	0	0	0	0	0	0	0	0	0	1	0	0	0	0	0	0	101	1		101		0	0	1			0
Tim C. van de Grift	Surgical Satisfaction, Quality of Life, and Their Association After Gender-Affirming Surgery: A Follow-up Study	Journal of Sex & Marital Therapy	2017	0	1	0	0	1	0	0	0	0	0	0	0	1	0	0	0	0	0	0	136	4		136		0	1	1	1	1	0
Tim C. van de Grift	Timing of Puberty Suppression and Surgical Options for Transgender Youth	Pediatrics	2020	0	0	0	0	0	1	0	0	0	0	0	1	0	0	0	0	0	0	4	300	1		300							0
Elie Vandenbussche	Detransition-Related Needs and Support: A Cross-Sectional Online Survey	Journal of Homosexuality	2021	0	0	0	0	0	1	0	0	0	0	0	0	0	0	0	0	0	0	0	237	0			237	0	1	1	1	1	0
Anna I. R. van der Miesen	Psychological Functioning in Transgender Adolescents Before and After Gender-Affirmative Care Compared With Cisgender General Population Peers	Journal of Adolescent Health	2020	0	0	0	0	0	1	0	0	0	0	0	0	0	0	0	0	0	0	0	1101	3	651	450							1	1	580	0		0		0		0		0		1	67	1	4
Wouter B. van der Sluis	Double flap phalloplasty in transgender men: Surgical technique and outcome of pedicled anterolateral thigh flap phalloplasty combined with radial forearm free flap urethral reconstruction	Microsurgery	2017	0	0	0	0	0	0	0	0	0	0	0	0	1	0	0	0	0	0	3	19	1		19		0	0	1	1	1	0
Dennis van Dijk	Explorative Prospective Evaluation of Short-Term Subjective Effects of Hormonal Treatment in Trans People‚ÄîResults from the European Network for the Investigation of Gender Incongruence	The Journal of Sexual Medicine	2019	0	0	0	0	0	0	0	0	0	0	0	1	0	0	0	0	0	0	2	198	2	198			0	0	1	1		0
Paul J.M. van Kesteren	Mortality and morbidity in transsexual subjects treated with cross-sex hormones	Clinical Endocrinology	1997	0	0	0	0	0	0	0	0	0	0	0	1	0	0	0	0	0	0	3	1109	1		1109		0	1	1	1	1	0
Linda Van Leijenhorst	What Motivates the Adolescent? Brain Regions Mediating Reward Sensitivity across Adolescence	Cerebral Cortex	2010	0	0	0	0	0	1	0	0	0	0	0	0	0	0	0	0	0	0	0	53	0			53	1	1	1	0	0	0
H. Veerman	Functional Outcomes and Urological Complications after Genital Gender Affirming Surgery with Urethral Lengthening in Transgender Men	Journal of Urology	2020	0	0	0	0	0	0	0	0	0	0	0	0	1	0	0	0	0	0	3	63	1		63					1		0
Gertjan Vereecke	Characterisation of testicular function and spermatogenesis in transgender women	Human Reproduction	2021	0	0	0	0	0	0	0	0	0	0	0	1	0	0	0	0	0	0	2	97	1		97				1	1		0
Yana Vinogradova	Use of hormone replacement therapy and risk of venous thromboembolism: nested case-control studies using the QResearch and CPRD databases	BMJ	2019	0	0	0	0	0	0	0	0	0	0	0	1	0	0	0	0	0	0	5	80396	2	80396			0	0	1	1	1	1	1	49435	1	1025	1	1186	0		0		0		1	491	0
Virginia P Quinn	Cohort profile: Study of Transition, Outcomes and Gender (STRONG) to assess health status of transgender people	BMJ Open	2017	0	0	1	0	0	0	0	0	0	0	0	0	0	0	0	0	0	0	2	6456	1		6456		1	1	1	1	1	1	1	3532	1	515	1	510	1	1232	0		0		0		1	667
Mariska C. Vlot	Effect of pubertal suppression and cross-sex hormone therapy on bone turnover markers and bone mineral apparent density (BMAD) in transgender adolescents	Bone	2017	0	0	0	0	0	1	0	0	0	0	0	1	0	0	0	0	0	0	2	70	4		70		1	1	1	0	0	0
Henry von Doussa	Imagining parenthood: the possibilities and experiences of parenthood among transgender people	Culture, Health & Sexuality	2015	0	0	0	0	0	0	0	0	0	0	0	0	0	0	0	1	0	0	6	13	1		13		0	0	1	1	1	0
Lieke J.J.J. Vrouenraets	Assessing Medical Decision-Making Competence in Transgender Youth	Pediatrics	2021	0	0	0	0	0	1	0	0	0	0	0	0	0	0	0	0	0	0	6	74	1		74		1	1	1	0	0	0
Vojkan Vukadinovic	The Role of Clitoral Anatomy in Female to Male Sex Reassignment Surgery	The Scientific World Journal	2014	0	0	0	0	0	0	0	0	0	0	0	0	1	0	0	0	0	0	0	97	1		97		0	0	1	1	0	0
Nina Vyas	Access, barriers, and decisional regret in pursuit of fertility preservation among transgender and gender-diverse individuals	Fertility and Sterility	2021	0	0	0	0	1	0	0	0	0	0	0	0	0	0	0	0	0	0	0	397	1		397		0	0	1	1	1	1	1	76	1	15	1	8	1	24	1	3	0		1	5	1	266
Isabelle Wagner	Pitch-Raising Surgery in Fourteen Male-to-Female Transsexuals	The Laryngoscope	2003	0	0	0	0	0	0	0	0	0	0	0	0	0	1	0	0	0	0	3	14	1		14		0	0	1	1	0	0
Stephanie Wagner	Progression of Gender Dysphoria in Children and Adolescents: A Longitudinal Study	Pediatrics	2021	0	0	0	0	0	1	0	0	0	0	0	0	0	0	0	0	0	0	3	958	4		958		1	1	0	0	0	1	1	473	1	77	1	86	1	258	0		0		1	13	1	51
Ruth V. Walker	Impact of Anticipated Bias from Healthcare Professionals on Perceived Successful Aging Among Transgender and Gender Nonconforming Older Adults	LGBT Health	2017	0	0	0	0	0	0	0	0	0	0	0	0	0	0	1	0	0	0	0	384	1		384		0	0	0	0	1	1	1	350	0		1	2	1	4	1	2	1	10	1	16	0
Madeleine S.C. Wallien	Psychosexual Outcome of Gender-Dysphoric Children	Journal of the American Academy of Child and Adolescent Psychiatry	2008	0	0	0	0	0	1	0	0	0	0	0	0	0	0	0	0	0	0	2	77	4		77		1	0	0	0	0	0
Walter O. Bockting	Stigma, Mental Health, and Resilience in an Online Sample of the US Transgender Population	American Journal of Public Health	2013	0	1	0	0	0	0	0	0	0	0	0	1	0	0	0	0	0	1	0	1093	1		1093		0	0	1	1	1	1	1	868	1	17	1	26	1	56	1	11	1	77	1	38	0
Michael T. Walton	Beyond Heterosexual, Bisexual, and Homosexual: A Diversity in Sexual Identity Expression	Archives of Sexual Behavior	2016	0	0	0	0	0	0	0	0	1	0	0	0	0	0	0	0	0	0	0	2295	1		2295							0
Yuanyuan Wang	Mental Health Status of Cisgender and Gender-Diverse Secondary School Students in China	JAMA Network Open	2020	0	0	0	0	0	1	0	0	0	0	0	0	0	0	0	0	0	0	0	12108	3	9997	2111							0
Rebecca M. Warwick	Transgender Youths’ Sexual Health and Education: A Qualitative Analysis	Journal of Pediatric and Adolescent Gynecology	2022	0	0	0	0	0	0	0	0	0	0	0	0	0	0	0	0	1	0	6	30	1		30		0	1	1	0	0	1	0		0		0		1	5	0		1	2	1	23	0
Richard J. Wassersug	Modern-day eunuchs: motivations for and consequences of contemporary castration	Perspectives in Biology and Medicine	2007	0	0	0	0	0	0	0	1	1	0	0	0	0	0	0	0	0	0	0	996	6			996						0
Ryan J. Watson	Evidence of Diverse Identities in a Large National Sample of Sexual and Gender Minority Adolescents	Journal of Research on Adolescence	2019	0	0	0	0	0	0	0	1	0	0	0	0	0	0	0	0	0	0	0	17112	10			17112	0	1	0	0	0	1	1	10225	1	677	1	952	1	1888	1	95	1	2360	1	342	0
Seth O. Watt	Masculine Voices Predict Well-Being in Female-to-Male Transgender Individuals	Archives of Sexual Behavior	2018	0	0	0	0	0	0	0	0	0	0	0	0	0	1	0	0	0	0	0	77	1		77				1			1	1	56	1	4	1	6	1	3	0		1	6	0		1	2
Shu-Yi Wei	Autologous Buccal Micro-Mucosa Free Graft combined with Posterior Scrotal Flap Transfer for Vaginoplasty in Male-To-Female Transsexuals: A Pilot Study	Aesthetic Plastic Surgery	2018	0	0	0	0	0	0	0	0	0	0	0	0	1	0	0	0	0	0	0	9	1		9		0	0	1	1	0	0
Romain Weigert	Patient Satisfaction with Breasts and Psychosocial, Sexual, and Physical Well-Being after Breast Augmentation in Male-to-Female Transsexuals	Plastic and Reconstructive Surgery	2013	0	0	0	0	0	0	0	0	0	0	0	0	1	0	0	0	0	0	2	35	1		35		0	0	1	1	1	0
Alain Weill	Use of high dose cyproterone acetate and risk of intracranial meningioma in women: cohort study	BMJ	2021	0	0	0	0	0	0	0	0	0	0	0	1	0	0	0	0	0	0	3	264653	2	264653			1	1	1	1	1	0
Lance S. Weinhardt	Transgender and Gender Nonconforming Youths' Public Facilities Use and Psychological Well-Being: A Mixed-Method Study	Transgender Health	2017	0	0	0	0	0	1	0	0	0	0	0	0	0	0	0	0	0	0	7	120	1		120							1	1	84	0		1	2	1	11	1	4	0		1	18	0
Steven Weyers	Long-term Assessment of the Physical, Mental, and Sexual Health among Transsexual Women	The Journal of Sexual Medicine	2009	0	0	0	0	0	0	0	0	0	0	0	0	0	0	0	0	1	0	0	50	1		50					1		0
Steven Weyers	Mammography and breast sonography in transsexual women	European Journal of Radiology	2010	0	0	0	0	0	0	0	0	0	0	0	0	1	0	0	0	0	0	7	50	1		50					1		0
Jaclyn M. White Hughto	Social Context of Depressive Distress in Aging Transgender Adults	Journal of Applied Gerontology	2016	0	0	0	0	0	0	0	0	0	0	0	0	0	0	1	0	0	0	0	61	1		61		0	0	0	1	1	1	1	48	0		1	2	1	4	0		1	3	1	4	0
Erik Wibowo	Sexual Function After Voluntary Castration	Archives of Sexual Behavior	2021	0	0	0	0	0	0	0	0	1	0	0	0	0	0	0	0	0	0	0	163	6			163						1	1	148	0		0		0		0		0		0		1	15
Chantal M Wiepjes	Bone Mineral Density Increases in Trans Persons After 1 Year of Hormonal Treatment: A Multicenter Prospective Observational Study	Journal of Bone and Mineral Research	2017	0	0	0	0	0	0	0	0	0	0	0	0	0	0	1	0	0	0	2	430	1		430		0	0	1	1	1	1	1	412	0		0		0		0		0		0		1	18
Chantal M. Wiepjes	The Amsterdam Cohort of Gender Dysphoria Study (1972–2015): Trends in Prevalence, Treatment, and Regrets	The Journal of Sexual Medicine	2018	0	0	0	0	1	1	0	0	0	0	0	1	1	0	0	0	0	0	3	6793	4		6793		1	1	1	1	1	0
Katrien Wierckx	Quality of Life and Sexual Health after Sex Reassignment Surgery in Transsexual Men	The Journal of Sexual Medicine	2011	0	0	0	0	0	0	0	0	0	0	0	0	1	0	0	0	0	0	0	49	1		49		0	0	1	1	1	0
Katrien Wierckx	Sexual desire in female-to-male transsexual persons: exploration of the role of testosterone administration	European Journal of Endocrinology	2011	0	0	0	0	0	0	0	0	0	0	0	0	0	0	0	0	1	0	0	45	1		45		0	0	1	1	1	0
Katrien Wierckx	Long‐Term Evaluation of Cross‐Sex Hormone Treatment in Transsexual Persons	The Journal of Sexual Medicine	2012	0	0	0	0	0	0	0	0	0	0	0	1	0	0	0	0	0	0	0	100	1		100					1		0
Katrien Wierckx	Reproductive wish in transsexual men	Human Reproduction	2012	0	0	0	0	0	0	0	0	0	0	0	0	0	0	0	1	0	0	0	50	1		50		0	0	1	1	1	0
Katrien Wierckx	Prevalence of cardiovascular disease and cancer during cross-sex hormone therapy in a large cohort of trans persons: a case–control study	European Journal of Endocrinology	2013	0	0	0	0	0	0	0	0	0	0	0	1	0	0	0	0	0	0	5	352	1		352					1		0
Katrien Wierckx	Cross‐Sex Hormone Therapy in Trans Persons Is Safe and Effective at Short‐Time Follow‐Up: Results from the European Network for the Investigation of Gender Incongruence	The Journal of Sexual Medicine	2014	0	1	0	0	0	0	0	0	0	0	0	1	0	0	1	0	0	0	2	106	1		106				1	1		0
Katrien Wierckx	Sexual Desire in Trans Persons: Associations with Sex Reassignment Treatment	The Journal of Sexual Medicine	2014	0	0	0	0	0	0	0	0	0	0	0	0	0	0	0	0	1	0	0	352	1		352					1	1	0
Katrien Wierckx	Short- and long-term clinical skin effects of testosterone treatment in trans men	The Journal of Sexual Medicine	2014	0	0	0	0	1	0	0	0	0	0	0	1	0	0	0	0	0	0	7	70	1		70							0
Erin C. Wilson	Connecting the Dots: Examining Transgender Women‚Äôs Utilization of Transition-Related Medical Care and Associations with Mental Health, Substance Use, and HIV	Journal of Urban Health	2014	0	0	0	0	1	0	0	0	0	0	0	0	0	0	0	0	0	0	0	314	1		314		0	0	1	1	1	0
Erin C. Wilson	The Impact of Discrimination on the Mental Health of Trans*Female Youth and the Protective Effect of Parental Support	AIDS and Behavior	2016	0	0	0	0	0	1	0	0	0	0	0	0	0	0	0	0	0	0	0	216	1		216		0	1	1	0	0	1	1	74	1	12	1	29	1	50	0		1	33	1	18	0
Erin C. Wilson	Expanding the Pie–Differentiated PrEP Delivery Models to Improve PrEP Uptake in the San Francisco Bay Area	Journal of Acquired Immune Deficiency Syndromes	2021	0	0	0	0	0	0	0	0	0	0	0	0	0	0	0	0	1	0	0	153	3	49	104		0	0		1		1	1	39	0		1	24	1	57	0		0		0		1	36
Sunishka M. Wimalawansa	The Measurable Cost of Complications for Outpatient Cosmetic Surgery in Patients With Mental Health Diagnoses	Aesthetic Surgery Journal	2014	0	0	0	0	0	0	0	0	0	0	0	0	0	0	0	0	0	1	0	116597	0			116597	0	0		1	1	1	1	60980	0		1	2449	1	12826	0		0		1	6413	1	32414
Sam Winter	Transpeople, Hormones, and Health Risks in Southeast Asia: A Lao Study	International Journal of Sexual Health	2009	0	1	0	0	0	0	0	0	0	0	0	0	0	0	0	0	0	0	0	112	1		112		0	1	1	1	0	0
Gemma L. Witcomb	Levels of depression in transgender people and its predictors: Results of a large matched control study with transgender people accessing clinical services	Journal of Affective Disorders	2018	0	0	0	0	1	0	0	0	0	0	0	1	0	0	0	0	0	1	5	1184	3	592	592		0	1	1	1	1	0
Gemma L. Witcomb	Experiences and Psychological Wellbeing Outcomes Associated with Bullying in Treatment-Seeking Transgender and Gender-Diverse Youth	LGBT health	2019	0	0	0	0	0	0	0	1	0	0	0	0	0	0	0	0	0	0	0	274	1		274		0	1	1	0	0	0
Andreas Wolter	Sexual reassignment surgery in female-to-male transsexuals: An algorithm for subcutaneous mastectomy	Journal of Plastic, Reconstructive & Aesthetic Surgery	2014	0	1	0	0	0	0	0	0	0	0	0	0	1	0	0	0	0	0	0	173	1		173		0	1	1	1	1	0
Andreas Wolter	Subcutaneous mastectomy in female-to-male transsexuals: Optimizing perioperative and operative management in 8 years clinical experience	Journal of Plastic, Reconstructive & Aesthetic Surgery	2018	0	1	0	0	0	0	0	0	0	0	0	0	1	0	0	0	0	0	7	356	1		356		0	1	1	1	1	0
Jessica M. Xavier	A Needs Assessment of Transgendered People of Color Living in Washington, DC	International Journal of Transgenderism	2005	0	0	0	0	0	0	0	0	0	0	0	0	0	1	0	0	0	0	0	248	1		248		0	1	1	1	1	1	1	10	0		1	174	1	53	0		0		1	11	0
Mohammadrasool Yadegarfard	Family Rejection, Social Isolation, and Loneliness as Predictors of Negative Health Outcomes (Depression, Suicidal Ideation, and Sexual Risk Behavior) Among Thai Male-to-Female Transgender Adolescents	Journal of LGBT Youth	2014	0	1	0	0	0	0	0	0	0	0	0	0	0	0	0	0	0	0	0	260	3	129	131		0	1	1	0	0	0
Andrew D. Palmer	Cricothyroid approximation to elevate vocal pitch in male-to-female transsexuals: results of surgery	Annals of Otology, Rhinology & Laryngology	2002	0	0	0	0	0	0	0	0	0	0	0	0	0	1	0	0	0	0	3	20	1		20		0	0	0	1	1	0
Xiaoshi Yang	A cross-sectional study of associations between casual partner, friend discrimination, social support and anxiety symptoms among Chinese transgender women	Journal of Affective Disorders	2016	0	0	0	0	1	0	0	0	0	0	0	0	0	0	0	0	0	0	0	209	1		209		0	0	1	1	0	0
Xiaoshi Yang	Quality of Life of Transgender Women From China and Associated Factors: A Cross-Sectional Study	The Journal of Sexual Medicine	2016	0	1	0	0	0	0	0	0	0	0	0	0	0	0	0	0	0	0	0	209	1		209		0	0	1	1	0	0
Morag A. Yule	A validated measure of no sexual attraction: the Asexuality Identification Scale	Psychological Assessment	2015	0	0	0	0	0	0	0	0	1	0	0	0	0	0	0	0	0	0	0	917	0			917	0	0	1	1	1	0
Dmitry Zavlin	Male-to-Female Sex Reassignment Surgery using the Combined Vaginoplasty Technique: Satisfaction of Transgender Patients with Aesthetic, Functional, and Sexual Outcomes	Aesthetic Plastic Surgery	2018	0	0	0	0	0	0	0	0	0	0	0	0	1	0	0	0	0	0	2	40	1		40		0	0		1		0
Ying-Fan Zhang	Is vaginal mucosal graft the excellent substitute material for urethral reconstruction in female-to-male transsexuals?	World Journal of Urology	2015	0	0	0	0	0	0	0	0	0	0	0	0	1	0	0	0	0	0	0	22	1		22		0	0	1	1	0	0
Qi Zhang	Changes in Size and Demographic Composition of Transgender and Gender Non-Binary Population Receiving Care at Integrated Health Systems	Endocrine Practice	2021	0	0	1	0	0	0	0	0	0	0	0	0	0	0	0	0	0	0	3	6456	1		6456		1	1	1	1	1	1	1	3532	1	515	1	510	1	1232	0		0		0		1	667
Yu Zhou	Relation Between Identity Disclosure to Family Members and Mental Health in Japanese Transgender People	Acta Medica Okayama	2021	0	1	0	0	0	0	0	0	0	0	0	0	0	0	0	0	0	0	0	71	1		71		0	1	1	1	1	0
[truncated: 6 more columns]
